# Supplementary material for: Association of neurotransmitter pathway polygenic risk with specific symptom profiles in psychosis
Source: Mol Psychiatry. 2024 Mar 15;29(8):2389–98. doi: 10.1038/s41380-024-02457-0 (PMC11412910; doi:10.1038/s41380-024-02457-0)
Supplement: Supplementary file 2 — Supplementary table S1 [file 41380_2024_2457_MOESM2_ESM.xls]

## Sheet: PGS_neurotransmitter_pathways_n
Gene	Pathway
ABAT	Dopamine signaling
ABL1	Dopamine signaling
ADCY5	Dopamine signaling
ADCY6	Dopamine signaling
ADORA2A	Dopamine signaling
ADRA1A	Dopamine signaling
ADRA2A	Dopamine signaling
AKT1	Dopamine signaling
AKT2	Dopamine signaling
AKT3	Dopamine signaling
ALDH2	Dopamine signaling
ALK	Dopamine signaling
APBA1	Dopamine signaling
ARNTL	Dopamine signaling
ARRB1	Dopamine signaling
ARRB2	Dopamine signaling
ATF2	Dopamine signaling
ATF4	Dopamine signaling
ATF6B	Dopamine signaling
ATP1A3	Dopamine signaling
ATP7A	Dopamine signaling
CACNA1A	Dopamine signaling
CACNA1B	Dopamine signaling
CACNA1C	Dopamine signaling
CACNA1D	Dopamine signaling
CALM1	Dopamine signaling
CALM2	Dopamine signaling
CALM3	Dopamine signaling
CALML3	Dopamine signaling
CALML4	Dopamine signaling
CALML5	Dopamine signaling
CALML6	Dopamine signaling
CALY	Dopamine signaling
CAMK2A	Dopamine signaling
CAMK2B	Dopamine signaling
CAMK2D	Dopamine signaling
CAMK2G	Dopamine signaling
CASK	Dopamine signaling
CAV2	Dopamine signaling
CDK5	Dopamine signaling
CDNF	Dopamine signaling
CHRM3	Dopamine signaling
CHRM5	Dopamine signaling
CHRNA4	Dopamine signaling
CHRNA5	Dopamine signaling
CHRNA6	Dopamine signaling
CHRNB2	Dopamine signaling
CHRNB3	Dopamine signaling
CLIC6	Dopamine signaling
CLOCK	Dopamine signaling
CNR1	Dopamine signaling
CNTNAP4	Dopamine signaling
COMT	Dopamine signaling
CPLX1	Dopamine signaling
CREB1	Dopamine signaling
CREB3	Dopamine signaling
CREB3L1	Dopamine signaling
CREB3L2	Dopamine signaling
CREB3L3	Dopamine signaling
CREB3L4	Dopamine signaling
CREB5	Dopamine signaling
CRH	Dopamine signaling
CRHBP	Dopamine signaling
CSNK1D	Dopamine signaling
CSNK1E	Dopamine signaling
CTNNB1	Dopamine signaling
CXCL12	Dopamine signaling
DAO	Dopamine signaling
DBH	Dopamine signaling
DDC	Dopamine signaling
DKK1	Dopamine signaling
DLG4	Dopamine signaling
DMRTA2	Dopamine signaling
DNAJC14	Dopamine signaling
DNM2	Dopamine signaling
DRD1	Dopamine signaling
DRD2	Dopamine signaling
DRD3	Dopamine signaling
DRD4	Dopamine signaling
DRD5	Dopamine signaling
DTNBP1	Dopamine signaling
EN1	Dopamine signaling
EN2	Dopamine signaling
FCSK	Dopamine signaling
FERD3L	Dopamine signaling
FGF20	Dopamine signaling
FGF8	Dopamine signaling
FLNA	Dopamine signaling
FLOT1	Dopamine signaling
FOS	Dopamine signaling
FOXA1	Dopamine signaling
FOXA2	Dopamine signaling
FZD1	Dopamine signaling
FZD3	Dopamine signaling
GABBR1	Dopamine signaling
GABPA	Dopamine signaling
GCH1	Dopamine signaling
GDNF	Dopamine signaling
GNA11	Dopamine signaling
GNA12	Dopamine signaling
GNA13	Dopamine signaling
GNA14	Dopamine signaling
GNA15	Dopamine signaling
GNAI1	Dopamine signaling
GNAI2	Dopamine signaling
GNAI3	Dopamine signaling
GNAL	Dopamine signaling
GNAO1	Dopamine signaling
GNAQ	Dopamine signaling
GNAS	Dopamine signaling
GNB1	Dopamine signaling
GNB2	Dopamine signaling
GNB3	Dopamine signaling
GNB4	Dopamine signaling
GNB5	Dopamine signaling
GNG10	Dopamine signaling
GNG11	Dopamine signaling
GNG12	Dopamine signaling
GNG13	Dopamine signaling
GNG2	Dopamine signaling
GNG3	Dopamine signaling
GNG4	Dopamine signaling
GNG5	Dopamine signaling
GNG7	Dopamine signaling
GNG8	Dopamine signaling
GNGT1	Dopamine signaling
GNGT2	Dopamine signaling
GPR143	Dopamine signaling
GPR37	Dopamine signaling
GRIA1	Dopamine signaling
GRIA2	Dopamine signaling
GRIA3	Dopamine signaling
GRIA4	Dopamine signaling
GRIN2A	Dopamine signaling
GRIN2B	Dopamine signaling
GRM2	Dopamine signaling
GSK3A	Dopamine signaling
GSK3B	Dopamine signaling
H0YHG0	Dopamine signaling
H0YHH1	Dopamine signaling
H0YHR6	Dopamine signaling
H0YIP3	Dopamine signaling
HCN3	Dopamine signaling
HDAC2	Dopamine signaling
HIF1A	Dopamine signaling
HPRT1	Dopamine signaling
HRH1	Dopamine signaling
HTR1A	Dopamine signaling
HTR1B	Dopamine signaling
HTR2A	Dopamine signaling
HTR2B	Dopamine signaling
HTR2C	Dopamine signaling
ID1	Dopamine signaling
ITGAM	Dopamine signaling
ITGB2	Dopamine signaling
ITPR1	Dopamine signaling
ITPR2	Dopamine signaling
ITPR3	Dopamine signaling
KCNA2	Dopamine signaling
KCNJ3	Dopamine signaling
KCNJ5	Dopamine signaling
KCNJ6	Dopamine signaling
KCNJ9	Dopamine signaling
KIF5A	Dopamine signaling
KIF5B	Dopamine signaling
KIF5C	Dopamine signaling
KLF16	Dopamine signaling
LIN7A	Dopamine signaling
LIN7B	Dopamine signaling
LIN7C	Dopamine signaling
LMX1A	Dopamine signaling
LMX1B	Dopamine signaling
LRP6	Dopamine signaling
LRRK2	Dopamine signaling
LRTOMT	Dopamine signaling
MANF	Dopamine signaling
MAOA	Dopamine signaling
MAOB	Dopamine signaling
MAPK1	Dopamine signaling
MAPK10	Dopamine signaling
MAPK11	Dopamine signaling
MAPK12	Dopamine signaling
MAPK13	Dopamine signaling
MAPK14	Dopamine signaling
MAPK15	Dopamine signaling
MAPK3	Dopamine signaling
MAPK8	Dopamine signaling
MAPK9	Dopamine signaling
MOXD1	Dopamine signaling
MOXD2P	Dopamine signaling
NCSTN	Dopamine signaling
NLGN2	Dopamine signaling
NPR1	Dopamine signaling
NPY	Dopamine signaling
NR4A2	Dopamine signaling
NSG1	Dopamine signaling
NSG2	Dopamine signaling
OPRK1	Dopamine signaling
OTP	Dopamine signaling
OTX2	Dopamine signaling
PALM	Dopamine signaling
PARK7	Dopamine signaling
PDE1B	Dopamine signaling
PHOX2A	Dopamine signaling
PHOX2B	Dopamine signaling
PINK1	Dopamine signaling
PITX3	Dopamine signaling
PLCB1	Dopamine signaling
PLCB2	Dopamine signaling
PLCB3	Dopamine signaling
PLCB4	Dopamine signaling
PNKD	Dopamine signaling
PPFIA1	Dopamine signaling
PPFIA2	Dopamine signaling
PPFIA3	Dopamine signaling
PPFIA4	Dopamine signaling
PPP1CA	Dopamine signaling
PPP1CB	Dopamine signaling
PPP1CC	Dopamine signaling
PPP1R1B	Dopamine signaling
PPP1R9B	Dopamine signaling
PPP2CA	Dopamine signaling
PPP2CB	Dopamine signaling
PPP2R1A	Dopamine signaling
PPP2R1B	Dopamine signaling
PPP2R2A	Dopamine signaling
PPP2R2B	Dopamine signaling
PPP2R2C	Dopamine signaling
PPP2R2D	Dopamine signaling
PPP2R3A	Dopamine signaling
PPP2R3B	Dopamine signaling
PPP2R3C	Dopamine signaling
PPP2R5A	Dopamine signaling
PPP2R5B	Dopamine signaling
PPP2R5C	Dopamine signaling
PPP2R5D	Dopamine signaling
PPP2R5E	Dopamine signaling
PPP3CA	Dopamine signaling
PPP3CB	Dopamine signaling
PPP3CC	Dopamine signaling
PRKACA	Dopamine signaling
PRKACB	Dopamine signaling
PRKACG	Dopamine signaling
PRKCA	Dopamine signaling
PRKCB	Dopamine signaling
PRKCG	Dopamine signaling
PRKN	Dopamine signaling
PRMT5	Dopamine signaling
PTGER1	Dopamine signaling
PTGS2	Dopamine signaling
RAB3A	Dopamine signaling
RAB3B	Dopamine signaling
RASD2	Dopamine signaling
RGS4	Dopamine signaling
RGS8	Dopamine signaling
RIMS1	Dopamine signaling
RSPO2	Dopamine signaling
RYK	Dopamine signaling
SCN1A	Dopamine signaling
SFRP1	Dopamine signaling
SFRP2	Dopamine signaling
SHH	Dopamine signaling
SIN3A	Dopamine signaling
SLC18A1	Dopamine signaling
SLC18A2	Dopamine signaling
SLC1A1	Dopamine signaling
SLC22A1	Dopamine signaling
SLC22A2	Dopamine signaling
SLC22A3	Dopamine signaling
SLC29A4	Dopamine signaling
SLC6A2	Dopamine signaling
SLC6A3	Dopamine signaling
SLC6A4	Dopamine signaling
SLC9A3R1	Dopamine signaling
SMO	Dopamine signaling
SNAP25	Dopamine signaling
SNCA	Dopamine signaling
SNCAIP	Dopamine signaling
SNCB	Dopamine signaling
SNCG	Dopamine signaling
STX1A	Dopamine signaling
STXBP1	Dopamine signaling
SULT1A3	Dopamine signaling
SYN1	Dopamine signaling
SYN2	Dopamine signaling
SYN3	Dopamine signaling
SYT1	Dopamine signaling
SYT10	Dopamine signaling
SYT11	Dopamine signaling
SYT12	Dopamine signaling
SYT13	Dopamine signaling
SYT15	Dopamine signaling
SYT17	Dopamine signaling
SYT2	Dopamine signaling
SYT3	Dopamine signaling
SYT4	Dopamine signaling
SYT5	Dopamine signaling
SYT6	Dopamine signaling
SYT7	Dopamine signaling
SYT8	Dopamine signaling
SYT9	Dopamine signaling
TACR3	Dopamine signaling
TGFB2	Dopamine signaling
TGM2	Dopamine signaling
TH	Dopamine signaling
TIAM1	Dopamine signaling
TOMT	Dopamine signaling
TOR1A	Dopamine signaling
TSPOAP1	Dopamine signaling
UNC13B	Dopamine signaling
VAMP2	Dopamine signaling
VEGFA	Dopamine signaling
VEGFD	Dopamine signaling
VPS35	Dopamine signaling
WNT1	Dopamine signaling
WNT2	Dopamine signaling
WNT3	Dopamine signaling
WNT3A	Dopamine signaling
WNT5A	Dopamine signaling
WNT9B	Dopamine signaling
A0A494C176	GABA signaling
ABAT	GABA signaling
ABHD6	GABA signaling
ADCY1	GABA signaling
ADCY2	GABA signaling
ADCY3	GABA signaling
ADCY4	GABA signaling
ADCY5	GABA signaling
ADCY6	GABA signaling
ADCY7	GABA signaling
ADCY8	GABA signaling
ADCY9	GABA signaling
ADORA1	GABA signaling
ADORA2A	GABA signaling
ADRA1A	GABA signaling
ADRA2A	GABA signaling
AGAP1	GABA signaling
AGAP11	GABA signaling
AGAP2	GABA signaling
AGAP3	GABA signaling
AGAP4	GABA signaling
AGAP5	GABA signaling
AGAP6	GABA signaling
AGAP7P	GABA signaling
AGAP9	GABA signaling
AKAP5	GABA signaling
ALDH1A1	GABA signaling
ALDH5A1	GABA signaling
APBA1	GABA signaling
ARFGEF2	GABA signaling
ARHGEF9	GABA signaling
ARX	GABA signaling
ASCL1	GABA signaling
ATF4	GABA signaling
ATP2B1	GABA signaling
ATP2B2	GABA signaling
ATP2B3	GABA signaling
BAIAP3	GABA signaling
BBOX1	GABA signaling
BSN	GABA signaling
C1QBP	GABA signaling
CA2	GABA signaling
CA7	GABA signaling
CACNA1A	GABA signaling
CACNA1B	GABA signaling
CACNA1C	GABA signaling
CACNA1D	GABA signaling
CACNA1F	GABA signaling
CACNA1S	GABA signaling
CACNB4	GABA signaling
CALB1	GABA signaling
CBLN4	GABA signaling
CDC42	GABA signaling
CDH10	GABA signaling
CHAC1	GABA signaling
CHAC2	GABA signaling
CLCN3	GABA signaling
CLN3	GABA signaling
CLPTM1	GABA signaling
CLSTN3	GABA signaling
CNR1	GABA signaling
CNR2	GABA signaling
CNTN2	GABA signaling
CNTN5	GABA signaling
CNTNAP4	GABA signaling
CPLX1	GABA signaling
CSPG5	GABA signaling
CTBP1	GABA signaling
CTBP2	GABA signaling
CTH	GABA signaling
DAG1	GABA signaling
DDX3X	GABA signaling
DLX1	GABA signaling
DLX2	GABA signaling
DNAJC5	GABA signaling
DRD1	GABA signaling
DRD2	GABA signaling
DRD3	GABA signaling
EFNA5	GABA signaling
ERBB4	GABA signaling
ERC2	GABA signaling
EZH2	GABA signaling
FEZF2	GABA signaling
FLOT1	GABA signaling
GABARAP	GABA signaling
GABARAPL1	GABA signaling
GABARAPL2	GABA signaling
GABARAPL3	GABA signaling
GABBR1	GABA signaling
GABBR2	GABA signaling
GABRA1	GABA signaling
GABRA2	GABA signaling
GABRA3	GABA signaling
GABRA4	GABA signaling
GABRA5	GABA signaling
GABRA6	GABA signaling
GABRB1	GABA signaling
GABRB2	GABA signaling
GABRB3	GABA signaling
GABRD	GABA signaling
GABRE	GABA signaling
GABRG1	GABA signaling
GABRG2	GABA signaling
GABRG3	GABA signaling
GABRP	GABA signaling
GABRQ	GABA signaling
GABRR1	GABA signaling
GABRR2	GABA signaling
GABRR3	GABA signaling
GAD1	GABA signaling
GAD2	GABA signaling
GAP43	GABA signaling
GATA2	GABA signaling
GBP1	GABA signaling
GBP2	GABA signaling
GBP3	GABA signaling
GBP4	GABA signaling
GBP5	GABA signaling
GBP6	GABA signaling
GBP7	GABA signaling
GCH1	GABA signaling
GGCX	GABA signaling
GGT1	GABA signaling
GGT3P	GABA signaling
GGT5	GABA signaling
GGT6	GABA signaling
GGT7	GABA signaling
GLRB	GABA signaling
GLS	GABA signaling
GLS2	GABA signaling
GLUL	GABA signaling
GNA11	GABA signaling
GNA12	GABA signaling
GNA13	GABA signaling
GNA14	GABA signaling
GNA15	GABA signaling
GNAI1	GABA signaling
GNAI2	GABA signaling
GNAI3	GABA signaling
GNAL	GABA signaling
GNAO1	GABA signaling
GNAQ	GABA signaling
GNAS	GABA signaling
GNAT1	GABA signaling
GNAT2	GABA signaling
GNAT3	GABA signaling
GNAZ	GABA signaling
GNB1	GABA signaling
GNB2	GABA signaling
GNB3	GABA signaling
GNB4	GABA signaling
GNB5	GABA signaling
GNG10	GABA signaling
GNG11	GABA signaling
GNG12	GABA signaling
GNG13	GABA signaling
GNG2	GABA signaling
GNG3	GABA signaling
GNG4	GABA signaling
GNG5	GABA signaling
GNG7	GABA signaling
GNG8	GABA signaling
GNGT1	GABA signaling
GNGT2	GABA signaling
GPHN	GABA signaling
GPR156	GABA signaling
GSX2	GABA signaling
GUCY1A1	GABA signaling
HAP1	GABA signaling
HAPLN4	GABA signaling
HELT	GABA signaling
HRAS	GABA signaling
HSPA8	GABA signaling
HTR1A	GABA signaling
HTR1B	GABA signaling
IGSF9B	GABA signaling
INHBA	GABA signaling
IQSEC3	GABA signaling
IRGM	GABA signaling
JAKMIP1	GABA signaling
KCND2	GABA signaling
KCND3	GABA signaling
KCNJ10	GABA signaling
KCNJ12	GABA signaling
KCNJ15	GABA signaling
KCNJ16	GABA signaling
KCNJ2	GABA signaling
KCNJ3	GABA signaling
KCNJ4	GABA signaling
KCNJ5	GABA signaling
KCNJ6	GABA signaling
KCNJ9	GABA signaling
KIF5B	GABA signaling
KRAS	GABA signaling
LHFPL4	GABA signaling
LHX6	GABA signaling
LRFN4	GABA signaling
LRFN5	GABA signaling
LRRTM1	GABA signaling
LRRTM2	GABA signaling
MDGA1	GABA signaling
NALCN	GABA signaling
NF1	GABA signaling
NKX2A	GABA signaling
NLGN1	GABA signaling
NLGN2	GABA signaling
NLGN3	GABA signaling
NLGN4X	GABA signaling
NLGN4Y	GABA signaling
NPAS4	GABA signaling
NPS	GABA signaling
NPTN	GABA signaling
NPY5R	GABA signaling
NRG1	GABA signaling
NSF	GABA signaling
NTSR1	GABA signaling
OXTR	GABA signaling
P2RX7	GABA signaling
PCDH17	GABA signaling
PCLO	GABA signaling
PHB2	GABA signaling
PHF24	GABA signaling
PHGDH	GABA signaling
PLCB1	GABA signaling
PLCL1	GABA signaling
PLCL2	GABA signaling
POLB	GABA signaling
POLG	GABA signaling
POLG2	GABA signaling
PPP2CA	GABA signaling
PRKACA	GABA signaling
PRKACB	GABA signaling
PRKACG	GABA signaling
PRKCA	GABA signaling
PRKCB	GABA signaling
PRKCE	GABA signaling
PRKCG	GABA signaling
PTEN	GABA signaling
PTPRO	GABA signaling
RAB20	GABA signaling
RAB3A	GABA signaling
RAB43	GABA signaling
RAB7B	GABA signaling
RAC3	GABA signaling
RFC2	GABA signaling
RFC3	GABA signaling
RFC4	GABA signaling
RFC5	GABA signaling
RIMS1	GABA signaling
SHISA7	GABA signaling
SLC12A2	GABA signaling
SLC12A5	GABA signaling
SLC1A3	GABA signaling
SLC32A1	GABA signaling
SLC38A1	GABA signaling
SLC38A2	GABA signaling
SLC38A3	GABA signaling
SLC38A5	GABA signaling
SLC6A1	GABA signaling
SLC6A11	GABA signaling
SLC6A12	GABA signaling
SLC6A13	GABA signaling
SLC6A17	GABA signaling
SLC6A6	GABA signaling
SLC9A3R1	GABA signaling
SLITRK1	GABA signaling
SLITRK2	GABA signaling
SLITRK3	GABA signaling
SNAP25	GABA signaling
SRC	GABA signaling
STX1A	GABA signaling
STXBP1	GABA signaling
SV2A	GABA signaling
SYN3	GABA signaling
SYT1	GABA signaling
TACR1	GABA signaling
TLX3	GABA signaling
TMLHE	GABA signaling
TPBG	GABA signaling
TRAK1	GABA signaling
TRAK2	GABA signaling
TRH	GABA signaling
TRPC4	GABA signaling
USP46	GABA signaling
VAMP2	GABA signaling
ZDHHC12	GABA signaling
ZDHHC3	GABA signaling
A0A494C176	Glutamate signaling
AADAT	Glutamate signaling
AASS	Glutamate signaling
ABHD12	Glutamate signaling
ABHD17A	Glutamate signaling
ABHD17C	Glutamate signaling
ABHD6	Glutamate signaling
ABLIM3	Glutamate signaling
ABR	Glutamate signaling
ACTB	Glutamate signaling
ACTBL2	Glutamate signaling
ACTC1	Glutamate signaling
ACTN1	Glutamate signaling
ACTN2	Glutamate signaling
ADAM10	Glutamate signaling
ADAM23	Glutamate signaling
ADCY1	Glutamate signaling
ADCY2	Glutamate signaling
ADCY3	Glutamate signaling
ADCY4	Glutamate signaling
ADCY5	Glutamate signaling
ADCY6	Glutamate signaling
ADCY7	Glutamate signaling
ADCY8	Glutamate signaling
ADCY9	Glutamate signaling
ADGRA1	Glutamate signaling
ADGRL3	Glutamate signaling
ADHFE1	Glutamate signaling
ADORA1	Glutamate signaling
ADORA2A	Glutamate signaling
ADORA2B	Glutamate signaling
ADRA1A	Glutamate signaling
ADRA2A	Glutamate signaling
AIFM1	Glutamate signaling
AKAP5	Glutamate signaling
AKAP9	Glutamate signaling
ALDH18A1	Glutamate signaling
ALDH4A1	Glutamate signaling
ALDH5A1	Glutamate signaling
ALS2	Glutamate signaling
AMDHD1	Glutamate signaling
AMIGO1	Glutamate signaling
AP2A1	Glutamate signaling
AP2A2	Glutamate signaling
AP2B1	Glutamate signaling
AP2M1	Glutamate signaling
AP2S1	Glutamate signaling
AP3D1	Glutamate signaling
APBA1	Glutamate signaling
APOE	Glutamate signaling
APP	Glutamate signaling
ARC	Glutamate signaling
ARF4	Glutamate signaling
ARF6	Glutamate signaling
ARHGAP22	Glutamate signaling
ARHGAP39	Glutamate signaling
ARHGAP44	Glutamate signaling
ARHGEF7	Glutamate signaling
ARL6IP1	Glutamate signaling
ARL6IP5	Glutamate signaling
ARMT1	Glutamate signaling
ARPC2	Glutamate signaling
ARPC5L	Glutamate signaling
ASL	Glutamate signaling
ATAD1	Glutamate signaling
ATCAY	Glutamate signaling
ATP1A2	Glutamate signaling
ATP2B1	Glutamate signaling
ATP2B2	Glutamate signaling
ATP2B3	Glutamate signaling
ATP2B4	Glutamate signaling
AVP	Glutamate signaling
AVPR1A	Glutamate signaling
AVPR1B	Glutamate signaling
BAIAP2	Glutamate signaling
BCAN	Glutamate signaling
BCL11A	Glutamate signaling
BCR	Glutamate signaling
BIN1	Glutamate signaling
BSN	Glutamate signaling
C1QBP	Glutamate signaling
CACNA1A	Glutamate signaling
CACNA1C	Glutamate signaling
CACNA1D	Glutamate signaling
CACNB4	Glutamate signaling
CACNG2	Glutamate signaling
CACNG3	Glutamate signaling
CACNG4	Glutamate signaling
CACNG5	Glutamate signaling
CACNG7	Glutamate signaling
CACNG8	Glutamate signaling
CADPS	Glutamate signaling
CADPS2	Glutamate signaling
CALB1	Glutamate signaling
CALM1	Glutamate signaling
CALM3	Glutamate signaling
CALY	Glutamate signaling
CAMK1	Glutamate signaling
CAMK2A	Glutamate signaling
CAMK2B	Glutamate signaling
CAMK2D	Glutamate signaling
CAMK2G	Glutamate signaling
CAMK4	Glutamate signaling
CAMKK1	Glutamate signaling
CAMKK2	Glutamate signaling
CAMKV	Glutamate signaling
CANX	Glutamate signaling
CAPRIN1	Glutamate signaling
CASK	Glutamate signaling
CBLN1	Glutamate signaling
CBLN2	Glutamate signaling
CCL2	Glutamate signaling
CCR2	Glutamate signaling
CDH1	Glutamate signaling
CDH10	Glutamate signaling
CDH11	Glutamate signaling
CDH2	Glutamate signaling
CDH8	Glutamate signaling
CDK5	Glutamate signaling
CDK5R1	Glutamate signaling
CDKL5	Glutamate signaling
CEP104	Glutamate signaling
CHRDL1	Glutamate signaling
CHRM1	Glutamate signaling
CHRM2	Glutamate signaling
CLCN3	Glutamate signaling
CLN3	Glutamate signaling
CLN8	Glutamate signaling
CLSTN1	Glutamate signaling
CLSTN2	Glutamate signaling
CLSTN3	Glutamate signaling
CNIH2	Glutamate signaling
CNIH3	Glutamate signaling
CNKSR2	Glutamate signaling
CNR1	Glutamate signaling
CORO1A	Glutamate signaling
CPEB4	Glutamate signaling
CPLX1	Glutamate signaling
CPS1	Glutamate signaling
CPT1C	Glutamate signaling
CREB1	Glutamate signaling
CRTC1	Glutamate signaling
CSPG5	Glutamate signaling
CTBP1	Glutamate signaling
CTBP2	Glutamate signaling
CTNND1	Glutamate signaling
CTTNBP2	Glutamate signaling
CX3CL1	Glutamate signaling
DAG1	Glutamate signaling
DAGLA	Glutamate signaling
DBN1	Glutamate signaling
DGKE	Glutamate signaling
DGKI	Glutamate signaling
DGKQ	Glutamate signaling
DGKZ	Glutamate signaling
DGLUCY	Glutamate signaling
DISC1	Glutamate signaling
DKK1	Glutamate signaling
DLG1	Glutamate signaling
DLG2	Glutamate signaling
DLG3	Glutamate signaling
DLG4	Glutamate signaling
DLGAP1	Glutamate signaling
DLGAP2	Glutamate signaling
DLGAP3	Glutamate signaling
DLGAP4	Glutamate signaling
DNAJB1	Glutamate signaling
DNM1	Glutamate signaling
DNM2	Glutamate signaling
DNM3	Glutamate signaling
DRD1	Glutamate signaling
DRD2	Glutamate signaling
DRD3	Glutamate signaling
DRD4	Glutamate signaling
DRP2	Glutamate signaling
DTNBP1	Glutamate signaling
DVL1	Glutamate signaling
DYNLL2	Glutamate signaling
EARS2	Glutamate signaling
EFNB2	Glutamate signaling
EFNB3	Glutamate signaling
EGLN1	Glutamate signaling
EIF4A3	Glutamate signaling
EIF4E	Glutamate signaling
ELAVL1	Glutamate signaling
ELAVL4	Glutamate signaling
EPB41L1	Glutamate signaling
EPHA4	Glutamate signaling
EPHA7	Glutamate signaling
EPHB1	Glutamate signaling
EPHB2	Glutamate signaling
EPRS1	Glutamate signaling
EPS8	Glutamate signaling
ERBB4	Glutamate signaling
ERBIN	Glutamate signaling
ERC2	Glutamate signaling
EXT1	Glutamate signaling
FARP1	Glutamate signaling
FBXL20	Glutamate signaling
FBXO45	Glutamate signaling
FLOT1	Glutamate signaling
FLOT2	Glutamate signaling
FLRT3	Glutamate signaling
FMR1	Glutamate signaling
FOLH1	Glutamate signaling
FPGS	Glutamate signaling
FRRS1L	Glutamate signaling
FTCD	Glutamate signaling
FXR1	Glutamate signaling
FXYD6	Glutamate signaling
FYN	Glutamate signaling
FZD4	Glutamate signaling
FZD9	Glutamate signaling
GABBR1	Glutamate signaling
GABRG2	Glutamate signaling
GABRR1	Glutamate signaling
GAD1	Glutamate signaling
GAD2	Glutamate signaling
GCLC	Glutamate signaling
GCLM	Glutamate signaling
GGT1	Glutamate signaling
GHRL	Glutamate signaling
GHSR	Glutamate signaling
GIPC1	Glutamate signaling
GIT1	Glutamate signaling
GJA1	Glutamate signaling
GLS	Glutamate signaling
GLS2	Glutamate signaling
GLUD1	Glutamate signaling
GLUD2	Glutamate signaling
GLUL	Glutamate signaling
GNAI1	Glutamate signaling
GNAI2	Glutamate signaling
GNAI3	Glutamate signaling
GNAO1	Glutamate signaling
GNAQ	Glutamate signaling
GNAS	Glutamate signaling
GNB1	Glutamate signaling
GNB2	Glutamate signaling
GNB3	Glutamate signaling
GNB4	Glutamate signaling
GNB5	Glutamate signaling
GNG10	Glutamate signaling
GNG11	Glutamate signaling
GNG12	Glutamate signaling
GNG13	Glutamate signaling
GNG2	Glutamate signaling
GNG3	Glutamate signaling
GNG4	Glutamate signaling
GNG5	Glutamate signaling
GNG7	Glutamate signaling
GNG8	Glutamate signaling
GNGT1	Glutamate signaling
GNGT2	Glutamate signaling
GOT1	Glutamate signaling
GOT2	Glutamate signaling
GPC4	Glutamate signaling
GPM6A	Glutamate signaling
GRIA1	Glutamate signaling
GRIA2	Glutamate signaling
GRIA3	Glutamate signaling
GRIA4	Glutamate signaling
GRID1	Glutamate signaling
GRID2	Glutamate signaling
GRIK1	Glutamate signaling
GRIK2	Glutamate signaling
GRIK3	Glutamate signaling
GRIK4	Glutamate signaling
GRIK5	Glutamate signaling
GRIN1	Glutamate signaling
GRIN2A	Glutamate signaling
GRIN2B	Glutamate signaling
GRIN2C	Glutamate signaling
GRIN2D	Glutamate signaling
GRIN3A	Glutamate signaling
GRIN3B	Glutamate signaling
GRIP1	Glutamate signaling
GRIP2	Glutamate signaling
GRIPAP1	Glutamate signaling
GRK2	Glutamate signaling
GRK3	Glutamate signaling
GRM1	Glutamate signaling
GRM2	Glutamate signaling
GRM3	Glutamate signaling
GRM4	Glutamate signaling
GRM5	Glutamate signaling
GRM6	Glutamate signaling
GRM7	Glutamate signaling
GRM8	Glutamate signaling
GSG1L	Glutamate signaling
GSK3B	Glutamate signaling
GUCY1A1	Glutamate signaling
GUCY1B1	Glutamate signaling
HAL	Glutamate signaling
HCN1	Glutamate signaling
HIP1	Glutamate signaling
HOMER1	Glutamate signaling
HOMER2	Glutamate signaling
HOMER3	Glutamate signaling
HPCA	Glutamate signaling
HRAS	Glutamate signaling
HRH3	Glutamate signaling
HSPA8	Glutamate signaling
HTR1B	Glutamate signaling
HTR2A	Glutamate signaling
IFNG	Glutamate signaling
IFNGR2	Glutamate signaling
IGF1R	Glutamate signaling
IGSF11	Glutamate signaling
IL1RAP	Glutamate signaling
IL1RAPL1	Glutamate signaling
IL1RAPL2	Glutamate signaling
ITGB1	Glutamate signaling
ITGB3	Glutamate signaling
ITPR1	Glutamate signaling
ITPR2	Glutamate signaling
ITPR3	Glutamate signaling
JAK2	Glutamate signaling
JMJD7-PLA2G4B	Glutamate signaling
KCNA1	Glutamate signaling
KCNA3	Glutamate signaling
KCNB1	Glutamate signaling
KCND2	Glutamate signaling
KCNJ10	Glutamate signaling
KCNJ3	Glutamate signaling
KCTD7	Glutamate signaling
KIF17	Glutamate signaling
KLHL24	Glutamate signaling
KMO	Glutamate signaling
KPNA1	Glutamate signaling
KPNA2	Glutamate signaling
KRAS	Glutamate signaling
LBX1	Glutamate signaling
LGI1	Glutamate signaling
LIN7A	Glutamate signaling
LIN7B	Glutamate signaling
LIN7C	Glutamate signaling
LRFN3	Glutamate signaling
LRFN4	Glutamate signaling
LRFN5	Glutamate signaling
LRRC4	Glutamate signaling
LRRC4B	Glutamate signaling
LRRC4C	Glutamate signaling
LRRC7	Glutamate signaling
LRRK2	Glutamate signaling
LRRTM2	Glutamate signaling
LRRTM3	Glutamate signaling
LYN	Glutamate signaling
M0R1B8	Glutamate signaling
MACROD1	Glutamate signaling
MACROD2	Glutamate signaling
MAL2	Glutamate signaling
MAPK1	Glutamate signaling
MAPK14	Glutamate signaling
MAPK3	Glutamate signaling
MAPK8IP2	Glutamate signaling
MAPT	Glutamate signaling
MDM2	Glutamate signaling
MEF2C	Glutamate signaling
MTHFS	Glutamate signaling
MT-ND2	Glutamate signaling
MYL12A	Glutamate signaling
MYO6	Glutamate signaling
NAA10	Glutamate signaling
NAA11	Glutamate signaling
NAGS	Glutamate signaling
NAPA	Glutamate signaling
NAPB	Glutamate signaling
NBEA	Glutamate signaling
NCALD	Glutamate signaling
NCSTN	Glutamate signaling
NECAB2	Glutamate signaling
NEFL	Glutamate signaling
NETO1	Glutamate signaling
NETO2	Glutamate signaling
NF1	Glutamate signaling
NLGN1	Glutamate signaling
NLGN2	Glutamate signaling
NLGN3	Glutamate signaling
NLGN4X	Glutamate signaling
NLGN4Y	Glutamate signaling
NOS1AP	Glutamate signaling
NOSTRIN	Glutamate signaling
NPS	Glutamate signaling
NPTN	Glutamate signaling
NPTX1	Glutamate signaling
NPTX2	Glutamate signaling
NPTXR	Glutamate signaling
NPY5R	Glutamate signaling
NR1H4	Glutamate signaling
NRAS	Glutamate signaling
NRCAM	Glutamate signaling
NRG1	Glutamate signaling
NRG3	Glutamate signaling
NRGN	Glutamate signaling
NRP1	Glutamate signaling
NRP2	Glutamate signaling
NRXN1	Glutamate signaling
NSF	Glutamate signaling
NSG1	Glutamate signaling
NTNG1	Glutamate signaling
NTNG2	Glutamate signaling
NTRK1	Glutamate signaling
NTRK2	Glutamate signaling
NTRK3	Glutamate signaling
NTSR1	Glutamate signaling
NUMB	Glutamate signaling
OARD1	Glutamate signaling
OAT	Glutamate signaling
OLFM2	Glutamate signaling
OLFM3	Glutamate signaling
OPHN1	Glutamate signaling
OXTR	Glutamate signaling
P2RX1	Glutamate signaling
P2RX6	Glutamate signaling
P2RX7	Glutamate signaling
P2RY1	Glutamate signaling
P2RY4	Glutamate signaling
PACSIN2	Glutamate signaling
PAK2	Glutamate signaling
PAK3	Glutamate signaling
PARP1	Glutamate signaling
PARP16	Glutamate signaling
PARP2	Glutamate signaling
PARP3	Glutamate signaling
PCDH17	Glutamate signaling
PCDH8	Glutamate signaling
PCLO	Glutamate signaling
PCNA	Glutamate signaling
PDPK1	Glutamate signaling
PER2	Glutamate signaling
PFN1	Glutamate signaling
PFN2	Glutamate signaling
PHB2	Glutamate signaling
PICK1	Glutamate signaling
PIN1	Glutamate signaling
PINK1	Glutamate signaling
PLA2G4A	Glutamate signaling
PLA2G4B	Glutamate signaling
PLA2G4C	Glutamate signaling
PLA2G4D	Glutamate signaling
PLA2G4E	Glutamate signaling
PLA2G4F	Glutamate signaling
PLA2G6	Glutamate signaling
PLAT	Glutamate signaling
PLCB1	Glutamate signaling
PLCB2	Glutamate signaling
PLCB3	Glutamate signaling
PLCB4	Glutamate signaling
PLD1	Glutamate signaling
PLD2	Glutamate signaling
PLEKHA5	Glutamate signaling
PLG	Glutamate signaling
PLP1	Glutamate signaling
PLPPR4	Glutamate signaling
PORCN	Glutamate signaling
PPFIA1	Glutamate signaling
PPFIA2	Glutamate signaling
PPFIA3	Glutamate signaling
PPFIA4	Glutamate signaling
PPM1E	Glutamate signaling
PPM1F	Glutamate signaling
PPM1H	Glutamate signaling
PPP1CA	Glutamate signaling
PPP1CC	Glutamate signaling
PPP2R1A	Glutamate signaling
PPP2R2A	Glutamate signaling
PPP3CA	Glutamate signaling
PPP3CB	Glutamate signaling
PPP3CC	Glutamate signaling
PPP3R1	Glutamate signaling
PPP3R2	Glutamate signaling
PRAF2	Glutamate signaling
PRKAA1	Glutamate signaling
PRKAA2	Glutamate signaling
PRKAB1	Glutamate signaling
PRKAB2	Glutamate signaling
PRKACA	Glutamate signaling
PRKACB	Glutamate signaling
PRKACG	Glutamate signaling
PRKAG1	Glutamate signaling
PRKAG2	Glutamate signaling
PRKAG3	Glutamate signaling
PRKAR1A	Glutamate signaling
PRKAR1B	Glutamate signaling
PRKAR2A	Glutamate signaling
PRKAR2B	Glutamate signaling
PRKCA	Glutamate signaling
PRKCB	Glutamate signaling
PRKCG	Glutamate signaling
PRKCI	Glutamate signaling
PRKCZ	Glutamate signaling
PRKN	Glutamate signaling
PRKX	Glutamate signaling
PRNP	Glutamate signaling
PRODH	Glutamate signaling
PRODH2	Glutamate signaling
PRR7	Glutamate signaling
PRRT2	Glutamate signaling
PSD2	Glutamate signaling
PSEN1	Glutamate signaling
PTGS2	Glutamate signaling
PTK2B	Glutamate signaling
PTPN4	Glutamate signaling
PTPRD	Glutamate signaling
PTPRO	Glutamate signaling
PURA	Glutamate signaling
RAB11A	Glutamate signaling
RAB3A	Glutamate signaling
RAB3GAP1	Glutamate signaling
RAB8A	Glutamate signaling
RAC1	Glutamate signaling
RAP1A	Glutamate signaling
RAPSN	Glutamate signaling
RASGRF1	Glutamate signaling
RASGRF2	Glutamate signaling
RELA	Glutamate signaling
RELN	Glutamate signaling
RGS14	Glutamate signaling
RGS7BP	Glutamate signaling
RGS9	Glutamate signaling
RHOA	Glutamate signaling
RIMKLA	Glutamate signaling
RIMKLB	Glutamate signaling
RIMS1	Glutamate signaling
RNF10	Glutamate signaling
RNF167	Glutamate signaling
RNF19A	Glutamate signaling
ROR2	Glutamate signaling
RPL22	Glutamate signaling
RPS6KA1	Glutamate signaling
RPS6KA2	Glutamate signaling
RPS6KA3	Glutamate signaling
RPS6KA6	Glutamate signaling
RTN4R	Glutamate signaling
SCN10A	Glutamate signaling
SCN2A	Glutamate signaling
SCRIB	Glutamate signaling
SEMA3F	Glutamate signaling
SERPINE2	Glutamate signaling
SH3GL1	Glutamate signaling
SH3GL2	Glutamate signaling
SH3GL3	Glutamate signaling
SHANK1	Glutamate signaling
SHANK2	Glutamate signaling
SHANK3	Glutamate signaling
SHISA6	Glutamate signaling
SHISA7	Glutamate signaling
SHISA8	Glutamate signaling
SHISA9	Glutamate signaling
SLC17A6	Glutamate signaling
SLC17A7	Glutamate signaling
SLC17A8	Glutamate signaling
SLC1A1	Glutamate signaling
SLC1A2	Glutamate signaling
SLC1A3	Glutamate signaling
SLC1A4	Glutamate signaling
SLC1A6	Glutamate signaling
SLC1A7	Glutamate signaling
SLC25A12	Glutamate signaling
SLC25A13	Glutamate signaling
SLC25A18	Glutamate signaling
SLC25A22	Glutamate signaling
SLC30A3	Glutamate signaling
SLC38A1	Glutamate signaling
SLC38A2	Glutamate signaling
SLC38A3	Glutamate signaling
SLC38A7	Glutamate signaling
SLC3A1	Glutamate signaling
SLC4A8	Glutamate signaling
SLC6A17	Glutamate signaling
SLC6A9	Glutamate signaling
SLC7A11	Glutamate signaling
SLC7A13	Glutamate signaling
SLC9A3R1	Glutamate signaling
SLC9A3R2	Glutamate signaling
SLITRK1	Glutamate signaling
SLITRK2	Glutamate signaling
SLITRK4	Glutamate signaling
SNAP25	Glutamate signaling
SNCA	Glutamate signaling
SORCS3	Glutamate signaling
SPARCL1	Glutamate signaling
SPTBN1	Glutamate signaling
SPTBN2	Glutamate signaling
SQSTM1	Glutamate signaling
SRC	Glutamate signaling
SSTR1	Glutamate signaling
STAU1	Glutamate signaling
STX1A	Glutamate signaling
STX3	Glutamate signaling
STX4	Glutamate signaling
STXBP1	Glutamate signaling
SULT1A3	Glutamate signaling
SV2A	Glutamate signaling
SYN2	Glutamate signaling
SYN3	Glutamate signaling
SYNDIG1	Glutamate signaling
SYNGAP1	Glutamate signaling
SYT1	Glutamate signaling
SYT4	Glutamate signaling
TAF9	Glutamate signaling
TAMALIN	Glutamate signaling
TANC1	Glutamate signaling
TAT	Glutamate signaling
TMBIM6	Glutamate signaling
TNF	Glutamate signaling
TNIK	Glutamate signaling
TNNI3K	Glutamate signaling
TNR	Glutamate signaling
TPRG1L	Glutamate signaling
TRH	Glutamate signaling
TRPC1	Glutamate signaling
TRPM1	Glutamate signaling
TRPV1	Glutamate signaling
TSHZ3	Glutamate signaling
TSPAN7	Glutamate signaling
TSPOAP1	Glutamate signaling
TUBA1A	Glutamate signaling
TUBA1B	Glutamate signaling
TUBA1C	Glutamate signaling
TUBA3C	Glutamate signaling
TUBA3D	Glutamate signaling
TUBA3E	Glutamate signaling
TUBA4A	Glutamate signaling
TUBA4B	Glutamate signaling
TUBA8	Glutamate signaling
TUBAL3	Glutamate signaling
TUBB1	Glutamate signaling
TUBB2A	Glutamate signaling
TUBB2B	Glutamate signaling
TUBB3	Glutamate signaling
TUBB4A	Glutamate signaling
TUBB4B	Glutamate signaling
TUBB6	Glutamate signaling
TUBB8	Glutamate signaling
TUBB8B	Glutamate signaling
UCN	Glutamate signaling
UFL1	Glutamate signaling
UNC13A	Glutamate signaling
UNC13B	Glutamate signaling
UNC13C	Glutamate signaling
UROC1	Glutamate signaling
URS00002620A7_9606	Glutamate signaling
USP8	Glutamate signaling
VAMP2	Glutamate signaling
VCP	Glutamate signaling
VPS18	Glutamate signaling
VPS35	Glutamate signaling
VWC2	Glutamate signaling
VWC2L	Glutamate signaling
WASF3	Glutamate signaling
WNT3A	Glutamate signaling
WNT5A	Glutamate signaling
WNT7A	Glutamate signaling
YWHAZ	Glutamate signaling
ZDHHC2	Glutamate signaling
AANAT	Serotonin signaling
ABCC4	Serotonin signaling
ADCY5	Serotonin signaling
ALDH2	Serotonin signaling
ALOX12	Serotonin signaling
ALOX12B	Serotonin signaling
ALOX15	Serotonin signaling
ALOX15B	Serotonin signaling
ALOX5	Serotonin signaling
APP	Serotonin signaling
ARAF	Serotonin signaling
ARRB2	Serotonin signaling
ATP7A	Serotonin signaling
BRAF	Serotonin signaling
BTBD9	Serotonin signaling
CACNA1A	Serotonin signaling
CACNA1B	Serotonin signaling
CACNA1C	Serotonin signaling
CACNA1D	Serotonin signaling
CACNA1F	Serotonin signaling
CACNA1S	Serotonin signaling
CASP3	Serotonin signaling
CHRM1	Serotonin signaling
CHRM2	Serotonin signaling
CHRM3	Serotonin signaling
CHRM4	Serotonin signaling
CHRM5	Serotonin signaling
CNR1	Serotonin signaling
CPLX1	Serotonin signaling
CYP2C18	Serotonin signaling
CYP2C19	Serotonin signaling
CYP2C8	Serotonin signaling
CYP2C9	Serotonin signaling
CYP2D6	Serotonin signaling
CYP2D7	Serotonin signaling
CYP2J2	Serotonin signaling
CYP4X1	Serotonin signaling
DDC	Serotonin signaling
DRD4	Serotonin signaling
DUSP1	Serotonin signaling
GABRB1	Serotonin signaling
GABRB2	Serotonin signaling
GABRB3	Serotonin signaling
GNAI1	Serotonin signaling
GNAI2	Serotonin signaling
GNAI3	Serotonin signaling
GNAO1	Serotonin signaling
GNAQ	Serotonin signaling
GNAS	Serotonin signaling
GNAZ	Serotonin signaling
GNB1	Serotonin signaling
GNB2	Serotonin signaling
GNB3	Serotonin signaling
GNB4	Serotonin signaling
GNB5	Serotonin signaling
GNG10	Serotonin signaling
GNG11	Serotonin signaling
GNG12	Serotonin signaling
GNG13	Serotonin signaling
GNG2	Serotonin signaling
GNG3	Serotonin signaling
GNG4	Serotonin signaling
GNG5	Serotonin signaling
GNG7	Serotonin signaling
GNG8	Serotonin signaling
GNGT1	Serotonin signaling
GNGT2	Serotonin signaling
GPM6B	Serotonin signaling
GRIN2A	Serotonin signaling
HPS4	Serotonin signaling
HRAS	Serotonin signaling
HRH1	Serotonin signaling
HRH2	Serotonin signaling
HRH3	Serotonin signaling
HRH4	Serotonin signaling
HTR1A	Serotonin signaling
HTR1B	Serotonin signaling
HTR1D	Serotonin signaling
HTR1E	Serotonin signaling
HTR1F	Serotonin signaling
HTR2A	Serotonin signaling
HTR2B	Serotonin signaling
HTR2C	Serotonin signaling
HTR3A	Serotonin signaling
HTR3B	Serotonin signaling
HTR3C	Serotonin signaling
HTR3D	Serotonin signaling
HTR3E	Serotonin signaling
HTR4	Serotonin signaling
HTR5A	Serotonin signaling
HTR6	Serotonin signaling
HTR7	Serotonin signaling
ITGB3	Serotonin signaling
ITPR1	Serotonin signaling
ITPR2	Serotonin signaling
ITPR3	Serotonin signaling
JMJD7-PLA2G4B	Serotonin signaling
KCND2	Serotonin signaling
KCNJ3	Serotonin signaling
KCNJ5	Serotonin signaling
KCNJ6	Serotonin signaling
KCNJ9	Serotonin signaling
KCNN2	Serotonin signaling
KRAS	Serotonin signaling
LILRB1	Serotonin signaling
MAOA	Serotonin signaling
MAOB	Serotonin signaling
MAP2K1	Serotonin signaling
MAPK1	Serotonin signaling
MAPK3	Serotonin signaling
NOS1	Serotonin signaling
NRAS	Serotonin signaling
OR10H1	Serotonin signaling
OR10H2	Serotonin signaling
OR10H3	Serotonin signaling
OR10H4	Serotonin signaling
OR10H5	Serotonin signaling
OR10J5	Serotonin signaling
OR10J6P	Serotonin signaling
OR11H4	Serotonin signaling
OR11H7	Serotonin signaling
OR5T2	Serotonin signaling
OR5T3	Serotonin signaling
OR6T1	Serotonin signaling
P2RX1	Serotonin signaling
PDE1B	Serotonin signaling
PLA2G4A	Serotonin signaling
PLA2G4B	Serotonin signaling
PLA2G4C	Serotonin signaling
PLA2G4D	Serotonin signaling
PLA2G4E	Serotonin signaling
PLA2G4F	Serotonin signaling
PLCB1	Serotonin signaling
PLCB2	Serotonin signaling
PLCB3	Serotonin signaling
PLCB4	Serotonin signaling
PPFIA1	Serotonin signaling
PPFIA2	Serotonin signaling
PPFIA3	Serotonin signaling
PPFIA4	Serotonin signaling
PRKACA	Serotonin signaling
PRKACB	Serotonin signaling
PRKACG	Serotonin signaling
PRKCA	Serotonin signaling
PRKCB	Serotonin signaling
PRKCG	Serotonin signaling
PTGS1	Serotonin signaling
PTGS2	Serotonin signaling
RAB3A	Serotonin signaling
RAF1	Serotonin signaling
RAPGEF3	Serotonin signaling
RIMS1	Serotonin signaling
RNF180	Serotonin signaling
SLC18A1	Serotonin signaling
SLC18A2	Serotonin signaling
SLC22A1	Serotonin signaling
SLC22A2	Serotonin signaling
SLC22A3	Serotonin signaling
SLC29A4	Serotonin signaling
SLC6A4	Serotonin signaling
SNAP25	Serotonin signaling
SNCA	Serotonin signaling
SRD5A1	Serotonin signaling
STX1A	Serotonin signaling
STXBP1	Serotonin signaling
SYK	Serotonin signaling
SYN1	Serotonin signaling
SYN2	Serotonin signaling
SYN3	Serotonin signaling
SYT1	Serotonin signaling
TGM2	Serotonin signaling
TPH1	Serotonin signaling
TPH2	Serotonin signaling
TRPC1	Serotonin signaling
TSPOAP1	Serotonin signaling
UNC13B	Serotonin signaling
VAMP2	Serotonin signaling
