# Supplementary material for: Association of neurotransmitter pathway polygenic risk with specific symptom profiles in psychosis
Source: Mol Psychiatry. 2024 Mar 15;29(8):2389–98. doi: 10.1038/s41380-024-02457-0 (PMC11412910; doi:10.1038/s41380-024-02457-0)
Supplement: Supplementary file 3 — Data file [file 41380_2024_2457_MOESM3_ESM.xls]

## Sheet: README
This sheet contains phenotype, polygenic risk, and metadata used in the following publication: Warren TL*, Tubbs JD*, Lesh TA, Corona MB, Pakzad SS, Albuquerque MD, Singh P, Zarubin V, Morse SJ, Sham PC†, Carter CS†, Nord AS†. Association of neurotransmitter pathway polygenic risk with specific symptom profiles in psychosis. Molecular Psychiatry (2024). * These authors contributed equally. † Corr…
Details for all data cleaning and analysis are available in the manuscript text.
Data are contained in the "Data sheet" tab.
A description of all variables contained in this file is available in the "Column key" tab.

## Sheet: Column key
Column name	Column description
subject	De-identified subject ID
status	Psychosis case versus healthy control status
diagnosis	Diagnosis
race	Self-reported race
ethnicity	Self-reported ethnicity
raw_sz_pgs	Schizophrenia polygenic score
raw_bp_pgs	Bipolar polygenic score
raw_glutamate_pgs	Glutamate pathway polygenic score
raw_gaba_pgs	GABA pathway polygenic score
raw_dopamine_pgs	Dopamine pathway polygenic score
raw_serotonin_pgs	Serotonin pathway polygenic score
regressed_sz_pgs	Schizophrenia polygenic score with first 10 PCs of genetic variation regressed out
regressed_bp_pgs	Bipolar polygenic score with first 10 PCs of genetic variation regressed out
regressed_glutamate_pgs	Glutamate pathway polygenic score with first 10 PCs of genetic variation regressed out
regressed_gaba_pgs	GABA pathway polygenic score with first 10 PCs of genetic variation regressed out
regressed_dopamine_pgs	Dopamine pathway polygenic score with first 10 PCs of genetic variation regressed out
regressed_serotonin_pgs	Serotonin pathway polygenic score with first 10 PCs of genetic variation regressed out
PC1	Genetic principal component of variation 1
PC2	Genetic principal component of variation 2
PC3	Genetic principal component of variation 3
PC4	Genetic principal component of variation 4
PC5	Genetic principal component of variation 5
PC6	Genetic principal component of variation 6
PC7	Genetic principal component of variation 7
PC8	Genetic principal component of variation 8
PC9	Genetic principal component of variation 9
PC10	Genetic principal component of variation 10
PC11	Genetic principal component of variation 11
PC12	Genetic principal component of variation 12
PC13	Genetic principal component of variation 13
PC14	Genetic principal component of variation 14
PC15	Genetic principal component of variation 15
PC16	Genetic principal component of variation 16
PC17	Genetic principal component of variation 17
PC18	Genetic principal component of variation 18
PC19	Genetic principal component of variation 19
PC20	Genetic principal component of variation 20
sexM	Chromosomal sex: male is coded as 1 and female is coded as 0
age	Self-reported age
Inferred_1000G_SuperPop	Estimated matching 1000 Genomes continental population
Inferred_1000G_Pop	Estimated matching 1000 Genomes population
gaf	GAF
gsf	Average GSF
grf	Average GRF
disorganization	Disorganization symptom score
reality_distortion	Reality distortion symptom score
poverty_symptoms	Poverty symptom score
ymrs	YMRS with item #8 removed
dlpfc_beta	Bilateral DLPFC beta values during AX-CPT
spc_beta	Bilateral SPC beta values during AX-CPT
dprimeContext	d'-context during AX-CPT
scanner3T	Subject underwent fMRI in a 3T scanner: coded as 1 for yes and 0 for no
scanner1.5T	Subject underwent fMRI in a 1.5T scanner: coded as 1 for yes and 0 for no
treatment_response	Treatment response after 12 months: coded as 1 for treatment responder and 0 for treatment non-responder
dprime.z	Z-score for AX-CPT d'-context
dlpfc.z	Z-score for AX-CPT DLPFC beta values
spc.z	Z-score for AX-CPT SPC beta values
poverty_symptoms.z	Z-score for poverty symptoms score
reality_distortion.z	Z-score for reality distortion score
disorganization.z	Z-score for disorganization score
ymrs.z	Z-score for YMRS
grf.z	Z-score for average GRF
gsf.z	Z-score for average GSF
gaf.z	Z-score for GAF
cluster	Assigned k-means cluster

## Sheet: Data sheet
subject	status	diagnosis	race	ethnicity	raw_sz_pgs	raw_bp_pgs	raw_glutamate_pgs	raw_gaba_pgs	raw_dopamine_pgs	raw_serotonin_pgs	regressed_sz_pgs	regressed_bp_pgs	regressed_glutamate_pgs	regressed_gaba_pgs	regressed_dopamine_pgs	regressed_serotonin_pgs	PC1	PC2	PC3	PC4	PC5	PC6	PC7	PC8	PC9	PC10	PC11	PC12	PC13	PC14	PC15	PC16	PC17	PC18	PC19	PC20	sexM	age	Inferred_1000G_SuperPop	Inferred_1000G_Pop	gaf	gsf	grf	disorganization	reality_distortion	poverty_symptoms	ymrs	dlpfc_beta	spc_beta
epc005	Control	Control	Multiple/Unknown	Non-Hisp./Latino	-0.000551241	4.29e-06	-0.000543356	-0.00119651	-0.000958113	-0.0009456	5.65128e-06	2.48102e-07	-3.51532e-05	8.19147e-05	-6.97432e-05	0.000134102	0.903074	0.304449	-0.551826	0.319224	0.0707592	1.36125	-0.29605	-0.417519	-1.6782	0.0395509	-0.714651	-0.864939	-0.166282	2.07288	-1.38867	-1.07315	-0.0730897	-0.608914	-2.2221	1.14495	1	32	AFR	ASW								-0.04267	0.2123
epc043	Control	Control	Caucasian	Non-Hisp./Latino	-0.000568609	4.05e-06	-0.000438528	-0.0015171	-0.000776177	-0.00100743	3.33424e-05	8.18479e-07	0.000115189	-0.000148863	0.000157916	0.00014512	-0.399818	0.80325	-0.15541	0.597236	-0.0516316	0.759882	0.042167	0.0943332	0.282271	-0.746437	0.857117	0.0221976	-0.442755	0.541217	-0.742785	0.0927662	0.202447	-0.0484326	-0.569903	1.08743	1	20	EUR	CEU
epc048	Control	Control	Caucasian	Non-Hisp./Latino	-0.000592795	3.06e-06	-0.00063404	-0.00132624	-0.000920406	-0.00120529	8.36028e-06	-1.41193e-07	-7.87444e-05	3.02072e-05	2.18722e-05	-4.32945e-05	-0.37674	0.860994	0.130448	0.799589	-0.100586	-1.06915	-0.768965	-0.3497	-0.535828	-1.01246	0.719641	-0.630136	-1.59939	-0.585113	0.577084	0.82104	-0.623332	0.108594	-1.19095	-1.00146	1	15	EUR	CEU								0.7893	0.5645
epc056	Control	Control	Asian	Non-Hisp./Latino	-0.000568977	3.86e-06	-0.00056035	-0.00116021	-0.000908971	-0.00114583	-2.48038e-05	-7.05969e-07	-3.94785e-05	2.60213e-05	-3.23547e-05	8.04641e-06	-0.676254	-2.2902	-0.601669	0.42998	2.81324	-0.700441	-0.533338	0.112215	0.92695	1.65038	0.574478	-0.309001	-0.998892	-0.649835	-0.342898	-0.221186	-0.686149	0.179031	0.936115	0.352584	0	21	EAS	KHV								1.054	1.185
epc063	Control	Control	Asian	Non-Hisp./Latino	-0.00056801	4.62e-06	-0.000561775	-0.00116807	-0.000981839	-0.00133741	-2.66151e-05	1.1455e-08	-4.81903e-05	-9.21402e-06	-0.000127726	-0.00021947	-0.699724	-2.41351	-0.749583	0.559359	3.05302	-0.904192	0.153598	0.261478	0.848117	2.60434	0.670647	-0.591255	-0.179746	-0.609149	-0.366133	-0.39442	-0.102248	-0.0594703	1.97679	-0.366994	0	18	EAS	KHV								0.7236	0.09628
epc070	Control	Control	Caucasian	Hisp./Latino	-0.000581628	4.21e-06	-0.000729587	-0.00155047	-0.000991739	-0.00118818	-1.45916e-05	7.71018e-08	-0.000214921	-0.000229034	-0.000146615	-0.000131745	-0.549296	-0.223393	2.25355	-2.43625	0.249062	0.517531	0.641685	0.615486	0.342953	0.0602802	-0.569602	0.581578	0.564275	1.57683	-1.10251	-0.434514	-0.559328	0.859218	-0.172194	0.982526	1	20	AFR	ASW								-0.09692	0.1601
epc074	Control	Control	Asian	Non-Hisp./Latino	-0.000563952	5.14e-06	-0.000450599	-0.00133067	-0.000631199	-0.000748431	-1.46969e-05	4.99189e-07	8.52737e-05	-0.000120354	0.000214327	0.000391255	-0.737051	-2.49103	-0.544797	0.541568	1.71488	-0.550797	0.85691	0.326208	-0.206963	-0.180021	-0.944746	-0.099398	0.0555594	-0.846478	-0.358335	-0.377679	-0.29158	0.0157519	-0.798713	0.518921	1	21	EAS	KHV								0.2267	0.9363
epc079	Control	Control	Caucasian	Non-Hisp./Latino	-0.000594675	2.95e-06	-0.000445877	-0.00136865	-0.000830009	-0.00104589	1.00009e-05	-1.7064e-07	0.000114886	-3.97644e-06	8.15987e-05	5.92762e-05	-0.434929	0.923063	0.0365686	0.823537	-0.854853	-1.92505	0.318567	0.720269	-1.53174	-1.06458	0.966918	0.167465	-0.435045	-1.66086	1.22736	0.510633	-1.0351	0.289982	0.0227866	0.0990215	0	18	EUR	CEU								0.9909	1.105
epc084	Control	Control	Multiple/Unknown	Non-Hisp./Latino	-0.000525285	4.38e-06	-0.000318598	-0.000986941	-0.000669724	-0.000899282	1.63154e-05	1.42747e-07	0.000170454	0.000251359	0.000190778	0.000164565	1.20928	0.181511	-0.392172	0.274367	-0.0542727	-0.0248788	0.145701	-0.685288	-0.40461	0.408188	0.644684	0.574429	-1.2527	-0.014213	-0.162659	-0.0521843	-0.230201	-0.247781	0.276939	-0.130281	1	13	AFR	ASW
epc085	Control	Control	Multiple/Unknown	Multiple/Unknown	-0.000596326	3.29e-06	-0.00063333	-0.00152673	-0.000977991	-0.00122371	7.73331e-06	1.70452e-07	-7.45578e-05	-0.000154223	-5.4493e-05	-8.79827e-05	-0.432999	0.894856	0.0564349	0.743036	-0.381353	-1.20513	0.144609	0.869369	0.40977	-1.1306	0.479624	-0.471445	-0.0478509	-0.139608	1.68639	0.738898	-0.663874	0.135314	-0.857618	1.59464	0	23	EUR	CEU	80							0.4917	0.2252
epc087	Control	Control	Caucasian	Non-Hisp./Latino	-0.000637128	3.42e-06	-0.000639248	-0.00142252	-0.000881924	-0.00100112	-3.4226e-05	2.55607e-07	-8.33861e-05	-5.9919e-05	5.1941e-05	0.000132437	-0.447294	0.880835	-0.0533318	0.692043	-0.486887	-0.656224	-0.222635	0.171233	-0.930711	-0.521835	0.584289	-1.35577	-0.596602	-1.49221	1.19807	0.417408	-0.656204	-0.143475	-1.12374	1.40033	1	12	EUR	CEU
epc088	Control	Control	Multiple/Unknown	Non-Hisp./Latino	-0.000552336	5.01e-06	-0.000587512	-0.00140435	-0.000924988	-0.00111496	-8.96047e-06	8.25869e-07	-9.64064e-05	-0.000160328	-3.51239e-05	-4.27948e-06	1.11343	0.22109	-0.244126	0.315601	-0.0456423	-0.176205	-0.680629	-1.36042	0.263748	0.307804	-0.369846	-0.220233	-0.844538	0.539254	-0.324889	-0.762216	-0.34755	0.636991	-1.32685	-0.515618	0	13	AFR	ASW	90
epc089	Control	Control	Asian	Non-Hisp./Latino	-0.000521968	5e-06	-0.000585923	-0.00128319	-0.00102606	-0.00133476	2.6856e-05	3.72413e-07	-5.34225e-05	-7.11683e-05	-0.000171701	-0.000167819	-0.74824	-2.43167	-0.518436	0.479264	1.77789	-0.196345	0.838863	-0.148075	1.02558	-0.142395	-1.6225	0.233379	-0.869604	-0.308771	-0.200482	-0.725015	-0.591523	-0.585429	0.265028	0.954755	0	20	EAS	CHS								-0.8639	-1.098
epc093	Control	Control	African American	Non-Hisp./Latino	-0.000484053	5.42e-06	-0.000463062	-0.00108158	-0.000849705	-0.000917669	-3.57472e-06	2.23047e-07	-2.56159e-05	7.82788e-05	-3.92932e-07	0.000134541	2.7657	-0.643905	-0.738689	-0.231305	-0.295409	-0.289303	-1.52385	-0.0629862	1.14602	0.727973	-0.459116	0.617815	0.0525487	0.451248	-0.273292	-1.14207	-0.544682	0.403741	3.1306	-0.45008	0	14	AFR	ASW	81	8.5	9					-1.656	-0.0338
epc094	Control	Control	Caucasian	Non-Hisp./Latino	-0.000615311	2.77e-06	-0.000640507	-0.00127868	-0.000883898	-0.00123386	-1.44178e-05	-4.30066e-07	-9.02161e-05	7.32286e-05	5.10685e-05	-9.57517e-05	-0.417932	0.885007	0.00113998	0.680009	-0.413034	-0.471072	-0.232133	-0.306808	-0.675086	-0.189773	0.771664	-1.28348	-1.70708	-0.517512	0.418767	-0.403308	-0.198589	-0.146589	0.927244	-2.48738	1	14	EUR	CEU	74							1.478	0.8328
epc095	Control	Control	Caucasian	Non-Hisp./Latino	-0.000581682	4.32e-06	-0.000747953	-0.00159418	-0.000910939	-0.00125348	-6.47017e-10	6.11633e-07	-0.000200147	-0.000244236	1.04798e-05	-0.000117119	-0.501728	-0.257143	0.414254	-0.0213452	-1.2727	-0.330122	-0.148846	1.27264	0.541953	-0.665023	0.464585	0.64986	-0.534816	0.691115	0.574158	-0.252231	0.31043	0.334358	0.156843	1.35627	0	16	EUR	CEU	60							0.3092	-0.08201
epc098	Control	Control	Asian	Non-Hisp./Latino	-0.000531986	4.75e-06	-0.000605815	-0.0013145	-0.000948147	-0.00124613	1.69168e-05	1.13893e-07	-6.92037e-05	-9.84174e-05	-7.21175e-05	-8.11812e-05	-0.745168	-2.51288	-0.564918	0.591921	1.28758	-0.226805	0.0444856	-0.00347508	-0.364702	0.0848225	-1.18717	0.864842	-0.280712	0.00123896	-0.736753	-0.510208	-0.578367	-0.227955	0.0485467	-0.173693	0	12	EAS	CHS	77	8						1.045	1.823
epc099	Control	Control	Multiple/Unknown	Non-Hisp./Latino	-0.000525981	4.31e-06	-0.000557455	-0.00114121	-0.000961794	-0.00116018	8.44709e-06	1.17764e-08	-7.14229e-05	9.7948e-05	-6.13954e-05	-7.12019e-05	1.30156	0.0426829	-0.482798	0.179089	-0.302183	-0.0536497	-1.37759	-0.447588	-0.379442	0.988439	-0.195407	1.09031	0.167886	0.864082	-1.00868	-1.14116	-0.310416	-0.110418	-0.306651	-0.932076	1	15	AFR	ASW	80							0.2154	0.302
epc102	Control	Control	Asian	Non-Hisp./Latino	-0.000576067	4.4e-06	-0.000558173	-0.00146135	-0.000872304	-0.00117041	-2.76423e-05	-1.97864e-07	-2.48315e-05	-0.000246473	-3.18986e-06	-1.443e-05	-0.729782	-2.44719	-0.553625	0.561594	1.35482	-0.435365	0.336124	0.363975	0.518727	0.33981	-0.790211	-0.211828	0.359928	-0.0983817	0.0131927	-0.222444	-0.996414	0.2203	0.432777	-0.568578	0	21	EAS	KHV	90							0.8529	1.079
epc103	Control	Control	Caucasian	Non-Hisp./Latino	-0.000599285	3.26e-06	-0.000637794	-0.00146653	-0.000958856	-0.00127405	-2.33486e-06	-1.65233e-07	-9.57739e-05	-0.000112253	-6.05853e-05	-0.000175297	-0.224489	0.647598	-1.04757	0.344296	0.691398	4.37843	1.64071	0.371465	-0.202138	0.341051	-1.50257	0.72054	1.58241	2.40468	-6.04616	-3.50623	1.18473	-3.13383	0.0970661	-0.91336	0	21	EUR	TSI	90							0.2621	-0.2111
epc105	Control	Control	Caucasian	Non-Hisp./Latino	-0.000626105	3.83e-06	-0.000636353	-0.00118931	-0.000986597	-0.00100716	-2.5203e-05	4.82868e-07	-9.65824e-05	0.000155201	-5.37622e-05	0.000107819	-0.252282	0.724193	-0.412508	0.721479	0.701903	3.78285	0.413542	-0.0484789	0.0136696	0.996782	-1.36141	0.861345	0.619945	2.47073	-2.75342	-2.86329	0.295037	-0.353633	-0.951211	0.813027	0	20	EUR	TSI	90	9	7.5					2.273	0.5915
epc107	Control	Control	Caucasian	Non-Hisp./Latino	-0.000625278	2.92e-06	-0.000513303	-0.00125405	-0.000899823	-0.00104424	-2.64249e-05	-3.5691e-07	3.66956e-05	0.000101607	3.89422e-05	0.000137529	-0.38533	0.797487	0.0875985	0.596811	0.0580241	0.0208319	-0.316212	-0.850454	0.703598	-1.00963	1.14145	-1.22579	-0.019578	-0.999939	0.283958	0.417774	0.233985	-0.44951	-1.39709	-0.997438	1	15	EUR	CEU	68	8.5						0.1573	1.461
epc108	Control	Control	Caucasian	Non-Hisp./Latino	-0.000605966	1.88e-06	-0.000532345	-0.00121961	-0.000843961	-0.000784727	-2.08163e-06	-1.24494e-06	2.68593e-05	0.000155576	0.000107085	0.000370829	-0.417252	0.864096	-0.00590622	0.800737	-0.326776	-0.613709	-0.730684	0.675052	0.136847	-0.81938	0.450119	-0.81499	0.42551	-0.915193	0.0616176	0.492844	-0.215961	0.764533	0.748558	0.760206	1	18	EUR	CEU	90	9	9
epc109	Control	Control	Asian	Non-Hisp./Latino	-0.000527618	4.72e-06	-0.000544202	-0.000915895	-0.000766107	-0.00110573	1.85655e-05	9.65643e-08	-2.61758e-05	0.00023969	6.06256e-05	-3.85777e-06	-0.745588	-2.45668	-0.571625	0.657262	3.98573	-0.701051	0.800629	0.393575	0.656493	1.91182	0.506085	0.847153	0.67024	-1.15852	-0.712088	-0.725335	-0.252009	-0.310275	0.442287	-0.30529	1	18	EAS	KHV	88	6	8					0.8434	0.159
epc111	Control	Control	Asian	Non-Hisp./Latino	-0.000604782	4.11e-06	-0.00037276	-0.00120762	-0.000906378	-0.00126348	-3.00077e-05	1.0408e-07	0.000173565	9.336e-05	1.39204e-05	-9.71393e-05	-0.47527	-0.919902	-0.483379	0.601163	0.298599	1.51109	-0.275378	-0.129229	-0.754015	-0.42319	-1.7089	0.917861	0.380996	0.237996	-2.0267	-1.41982	-0.127846	-0.293434	-1.54592	-0.367272	0	18	EAS	CHS	90	9	8					1.047	0.2673
epc112	Control	Control	Asian	Non-Hisp./Latino	-0.000572782	3.55e-06	-0.000575679	-0.00145465	-0.000898284	-0.00112532	-6.72523e-06	-8.81358e-08	-1.83686e-05	-8.74348e-05	1.83006e-05	7.12705e-05	-0.369198	0.0560081	-2.90866	-0.837327	-0.328667	-0.149567	-0.283123	0.495032	-2.07328	-1.48202	-1.01809	-1.00387	-1.05	0.626785	-1.01326	0.804519	0.682138	-3.72531	-0.0200278	-0.054589	0	20	SAS	PJL	50	9	5.5					0.7642	0.04972
epc113	Control	Control	Caucasian	Hisp./Latino	-0.000597683	3.51e-06	-0.000424812	-0.00132962	-0.000959801	-0.00104107	-4.82374e-06	-4.67958e-09	0.000106895	7.78762e-06	-8.08831e-05	1.61871e-05	-0.385397	0.546895	0.749303	-0.350896	0.691881	1.67982	1.10198	1.04519	0.467049	0.701611	-0.751295	0.666465	-0.138309	0.584062	-2.12461	-2.01384	-0.168434	-0.0528357	-0.62002	-0.239439	0	19	EUR	IBS	90	9	9					-0.1749	0.05612
epc114	Control	Control	Caucasian	Non-Hisp./Latino	-0.000595647	3.28e-06	-0.000645092	-0.00120031	-0.000919208	-0.00120895	4.6968e-06	-3.79743e-08	-0.000101447	0.000146316	-1.17997e-05	-9.55177e-05	-0.232274	0.809522	-0.0550709	0.740806	0.170403	1.51187	0.947746	-0.0449961	0.286393	-0.249776	-0.411177	-0.196948	0.575855	0.590747	-0.614443	-0.973404	-0.779043	0.903613	0.375003	-1.1984	0	20	EUR	IBS	90	9	8					0.5908	0.8239
epc115	Control	Control	Caucasian	Hisp./Latino	-0.000552645	4.63e-06	-0.000540724	-0.00129298	-0.000946321	-0.00119382	-4.61793e-06	2.43033e-07	-4.70718e-05	-4.42058e-06	-0.000100274	-0.000149847	0.106303	-0.390087	1.80648	-2.14205	0.00301568	0.986009	0.402447	0.892587	1.37806	0.792835	-0.615315	3.16322	3.66108	-0.76996	0.0514531	-0.0240111	0.359788	-0.943283	2.56726	-2.21004	1	16	AFR	ASW	84	9	7					0.7983	0.006091
epc118	Control	Control	Caucasian	Non-Hisp./Latino	-0.000618351	2.67e-06	-0.00073985	-0.00152429	-0.000919644	-0.00118066	-1.34987e-05	-4.6806e-07	-0.000179017	-0.000149772	2.49929e-05	-2.21811e-05	-0.397207	0.921665	0.0655403	0.781284	-0.172883	-0.718671	-0.688658	0.235132	-0.461637	-1.29223	0.149406	-0.90047	-0.768792	0.0626677	0.247959	0.903475	-0.496429	0.420777	0.349044	0.10553	1	23	EUR	CEU								0.9159	1.13
epc120	Control	Control	Caucasian	Non-Hisp./Latino	-0.00064579	2.58e-06	-0.000556201	-0.00143421	-0.000684142	-0.000859356	-4.43123e-05	-6.01866e-07	-3.06113e-07	-7.27953e-05	0.000239843	0.000276929	-0.371162	0.88225	0.155784	0.751507	-0.508637	-1.46153	-0.0853377	0.265782	-0.382979	-1.12273	1.0531	-1.56223	-0.822648	-0.42563	1.37697	1.19874	-0.274774	0.540705	1.80067	-0.13344	0	16	EUR	CEU	60	9						0.9187	1.465
epc123	Control	Control	Multiple/Unknown	Non-Hisp./Latino	-0.000555184	4.32e-06	-0.000452775	-0.00127331	-0.00083694	-0.00118187	1.94546e-05	4.17286e-07	9.58309e-05	2.05588e-05	8.9843e-05	2.2827e-05	-0.564934	-0.783143	-0.378064	0.650752	0.837923	-0.508245	-0.91962	-0.709198	-0.092172	-0.909681	-0.202007	-1.28528	-1.07328	0.779075	0.502168	-0.181342	-0.164443	0.481126	0.14922	0.233719	1	18	EUR	CEU	78							1.437	0.4297
epc128	Control	Control	Caucasian	Non-Hisp./Latino	-0.000591128	3.09e-06	-0.000559174	-0.00141663	-0.000777207	-0.00082723	1.2398e-05	-1.22453e-07	-7.61571e-06	-6.70584e-05	0.000124924	0.00029399	-0.404711	0.902934	-0.0293174	0.805316	-0.354533	-0.319615	1.03954	-0.425748	-0.498778	-0.805005	0.878046	-1.90761	-0.542285	-0.151106	1.09227	0.849333	-0.622799	-0.374105	0.0412427	-0.311595	1	25	EUR	CEU								0.5542	0.9163
epc129	Control	Control	Caucasian	Non-Hisp./Latino	-0.00060867	3.39e-06	-0.000513787	-0.00125038	-0.00093144	-0.00135371	-7.14074e-06	2.19707e-07	3.65826e-05	0.000112596	-1.51139e-05	-0.000224786	-0.391936	0.825156	-0.128693	0.750377	-0.301099	-0.0930129	0.808044	0.883238	1.62862	-0.417175	0.139182	0.184508	-0.721871	0.949076	-0.00295614	-0.944394	-0.26046	-1.06977	1.33369	0.742397	1	23	EUR	CEU								0.4299	0.7444
epc130	Control	Control	Caucasian	Non-Hisp./Latino	-0.000594846	3.32e-06	-0.000587431	-0.0013606	-0.000869443	-0.00109083	2.96486e-06	1.68096e-08	-3.17859e-05	3.79455e-06	6.47316e-05	2.45596e-05	-0.327099	0.699835	-0.674794	0.362458	0.465472	1.22052	-0.638356	0.834133	-2.34954	-0.22149	0.349022	-0.869662	-0.235614	2.39537	-1.2174	-0.803103	0.108499	-1.66039	-0.30961	0.646258	1	21	EUR	CEU								-1.07	0.74
epc131	Control	Control	Asian	Non-Hisp./Latino	-0.000551773	4.25e-06	-0.000498316	-0.00122369	-0.000706168	-0.000890027	7.81263e-06	5.70044e-07	5.19353e-05	0.000132842	0.000212603	0.000326317	-0.36085	0.0295666	-3.26241	-0.95978	-0.764335	-0.290166	-0.0795221	-0.185722	-1.40393	-1.05022	0.0865124	-0.243974	-1.68062	0.650859	-1.26085	1.2579	0.413211	-3.3775	-0.195136	-2.21127	1	22	SAS	PJL								0.05853	0.3858
epc132	Control	Control	Caucasian	Non-Hisp./Latino	-0.000655455	2.75e-06	-0.000555831	-0.00137086	-0.000859045	-0.000884213	-5.11586e-05	-4.4278e-07	-9.20402e-06	-2.49095e-05	4.51225e-05	0.000219787	-0.440301	0.921767	0.108238	0.705302	-0.0445799	0.206099	1.00429	-0.0146277	-0.0102625	0.0268833	0.420743	-0.296698	-0.537784	1.36131	0.264943	0.448836	-0.710216	0.872429	-1.26783	-0.419392	1	18	EUR	CEU		8	9
epc135	Control	Control	Caucasian	Hisp./Latino	-0.000547458	4.1e-06	-0.000526065	-0.00145318	-0.000686612	-0.00107169	3.91422e-06	-3.01468e-07	-2.60009e-05	-0.000163325	0.000146338	-2.20602e-05	-0.42583	-0.552777	2.25678	-2.84648	0.172928	0.131661	0.519342	0.243702	0.32258	0.66144	-0.625294	2.13875	2.02887	-1.21723	0.8008	0.692659	3.41413	1.33793	1.39268	-1.86086	1	18	AMR	MXL								0.6221	0.4985
epc136	Control	Control	Asian	Non-Hisp./Latino	-0.00057514	4.99e-06	-0.000708825	-0.00135052	-0.000985243	-0.00146146	-1.38953e-05	4.1604e-07	-0.000138651	-1.695e-05	-8.88341e-05	-0.0002582	-0.745882	-2.37665	-0.412572	0.359744	-3.3737	0.904106	1.17494	0.382814	-1.59384	-3.6489	-4.45791	0.1015	0.108475	-0.252039	-0.327544	0.309551	-0.669327	0.253578	0.129338	-0.640453	1	22	EAS	CHB	91							1.39	1.285
epc139	Control	Control	Asian	Non-Hisp./Latino	-0.000589315	3.38e-06	-0.000647835	-0.00144485	-0.00106604	-0.00133707	-2.40408e-05	-2.64262e-07	-9.85367e-05	-0.000100302	-0.000149857	-0.000143861	-0.359791	0.160962	-2.86612	-0.778489	-0.0827204	-0.0994595	-0.331063	-0.506299	-2.54774	-0.732621	-0.0229913	-0.321273	-0.506647	0.574556	-0.823981	-0.247165	0.466663	-3.63638	-1.52062	-0.0876491	1	25	SAS	PJL	90	9	8					1.774	4.756
epc140	Control	Control	Multiple/Unknown	Non-Hisp./Latino	-0.000552474	4.51e-06	-0.0006253	-0.00130282	-0.000874883	-0.00133276	6.34203e-06	2.76328e-07	-9.38233e-05	-6.11023e-05	1.80385e-05	-0.000167776	-0.612662	-1.56782	-0.446578	0.530909	1.50581	-0.424958	-0.137795	0.219401	1.45332	0.653624	0.707267	0.63219	1.10938	-0.688713	-0.168265	0.400425	-0.799298	-0.448188	1.0873	0.886566	1	21	EAS	KHV	88	9	6.5
epc141	Control	Control	Asian	Non-Hisp./Latino	-0.000547158	4.66e-06	-0.000614911	-0.00129696	-0.000974359	-0.00129156	5.21883e-06	2.76585e-09	-7.13249e-05	-5.09872e-05	-0.000101207	-0.000119699	-0.761133	-2.52883	-0.431944	0.550577	-0.346057	0.423612	0.932434	-0.123221	-0.320045	-0.919668	-2.57363	1.3445	0.167491	0.162094	-0.553009	-0.345812	-0.192229	-0.242755	-0.213393	0.895042	1	22	EAS	CHS								0.4345	1.788
epc142	Control	Control	Caucasian	Non-Hisp./Latino	-0.00063009	2.67e-06	-0.000649066	-0.00144273	-0.00109528	-0.00148312	-2.71694e-05	-5.195e-07	-9.60212e-05	-8.49868e-05	-0.00015927	-0.000346462	-0.409555	0.886139	-0.0270105	0.711202	-0.114282	-0.0479726	-0.296205	-0.0605066	-0.777026	-0.35845	0.489022	-0.915134	-0.424889	0.117093	0.628749	0.625635	-0.528657	0.298025	0.27752	-0.76404	1	22	EUR	CEU	92	9	9					1.424	2.874
epc143	Control	Control	Caucasian	Non-Hisp./Latino	-0.000608977	2.97e-06	-0.000545994	-0.00145177	-0.000946679	-0.00112127	-1.36793e-05	-2.87495e-07	3.95297e-07	-0.000114226	-2.1794e-05	2.14372e-05	-0.40111	0.790055	0.122255	0.60215	-0.272621	-1.69294	-0.277042	-0.374716	-0.136198	-0.311099	1.06616	-1.48453	-0.468086	1.52434	1.38567	-0.100334	-0.644	0.15163	-0.715798	-0.377489	0	20	EUR	CEU	89	8.5	9					-0.1374	0.3912
epc144	Control	Control	Caucasian	Non-Hisp./Latino	-0.000575266	3.11e-06	-0.000457006	-0.00143458	-0.0011384	-0.00104141	-1.9035e-06	-4.30981e-07	8.65861e-05	-7.76966e-05	-0.000204226	0.000166974	-0.344516	0.31547	-2.0305	-0.4371	-0.454792	0.953909	-0.00747372	-0.371256	0.704097	-0.3926	-0.485236	0.217693	0.231818	1.1412	-2.22304	-0.341386	0.4261	-4.64091	-0.715359	1.04583	1	21	SAS	PJL								1.178	2.118
epc145	Control	Control	Caucasian	Non-Hisp./Latino	-0.00057734	4.35e-06	-0.00055455	-0.00151764	-0.000881303	-0.00117307	-2.02032e-05	-2.54997e-07	7.08991e-06	-0.000224566	4.27459e-05	5.16115e-05	-0.782135	-2.48592	-0.367962	0.554702	-1.81257	0.456362	-0.485813	-0.388479	-1.89719	-2.32549	-3.98221	1.41753	0.376537	-0.622627	0.341611	0.0322793	-0.662382	-0.205655	0.00966069	-0.504867	1	21	EAS	CHS								-0.2932	1.31
epc147	Control	Control	African American	Hisp./Latino	-0.00052674	4.19e-06	-0.000553022	-0.00131658	-0.000770066	-0.000593623	5.14403e-06	-2.91003e-07	-8.58903e-05	-0.000102013	5.53425e-05	0.000407153	1.16171	-0.16613	0.262157	-0.49129	0.104007	1.15022	1.235	0.312517	1.45764	2.13345	-1.79241	-0.490238	-2.82329	-0.478897	-0.220403	0.563651	-0.831102	-0.575792	0.203177	-0.664791	0	20	AFR	ASW	87	8.5	7					-1.03	0.206
epc152	Control	Control	African American	Non-Hisp./Latino	-0.000495202	5.71e-06	-0.000470864	-0.00115479	-0.000932251	-0.000997883	3.54686e-07	7.05629e-07	-1.93412e-05	2.12455e-05	-8.11947e-05	5.34379e-05	2.46394	-0.415434	-0.530948	-0.0952879	0.00314391	-0.256989	-1.4639	-0.53232	-0.42927	0.273808	-0.0961564	-0.534629	-0.18893	-1.1746	-0.201181	0.0807264	-0.79757	-0.375038	1.04353	-0.188034	1	16	AFR	ASW	84	7	7					0.01592	1.12
epc155	Control	Control	Caucasian	Non-Hisp./Latino	-0.000623232	3.55e-06	-0.000541525	-0.00138109	-0.000730331	-0.000886747	-2.12959e-05	3.31578e-07	1.21702e-05	-2.2601e-05	0.000200227	0.000254932	-0.392003	0.858883	-0.120731	0.710168	-0.309594	-0.031202	-0.0275226	-0.275442	-0.80689	-0.665342	1.65557	-1.4673	-0.164107	0.416701	-0.334149	0.895165	-0.243498	0.198588	-2.57478	1.94354	1	16	EUR	CEU	87	9	8					1.065	1.411
epc156	Control	Control	Multiple/Unknown	Non-Hisp./Latino	-0.000554092	4.33e-06	-0.000583106	-0.00153408	-0.000713937	-0.000901819	-6.34997e-06	-1.19721e-07	-8.8686e-05	-0.000252915	0.000115143	0.000118141	-0.394706	-0.575862	2.35903	-3.05629	-0.0735335	-0.0362061	0.405533	0.51181	-0.41799	1.37178	-0.616866	1.21038	1.72876	-1.79642	0.378247	1.42902	3.24435	1.21794	-0.541805	0.564734	0	14	AMR	MXL	87	7	9.5					0.4566	0.5021
epc157	Control	Control	African American	Non-Hisp./Latino	-0.000480674	5.56e-06	-0.000463418	-0.00120696	-0.00106824	-0.00125719	3.97744e-07	2.85128e-07	-3.11302e-05	-7.18723e-05	-0.000266247	-0.000248666	2.84189	-0.588005	-0.596616	-0.151955	0.0740567	-0.346061	-0.220642	-0.732481	0.0286257	0.522241	-0.508991	1.1859	0.221922	-0.163074	0.456195	-1.62255	-0.676227	-1.4052	0.359929	-2.47797	0	17	AFR	ASW	70	8.5	8					-0.582	1.432
epc158	Control	Control	Asian	Non-Hisp./Latino	-0.00053549	4.41e-06	-0.000494101	-0.00112588	-0.000760515	-0.00107848	2.1212e-05	-1.89491e-07	6.2018e-05	0.00015456	0.00012829	0.000100862	-0.777267	-2.48192	-0.387092	0.559215	-1.63466	0.249397	0.708544	0.273288	-1.28999	-1.86119	-4.0176	0.700721	1.78584	0.29937	0.201983	0.304694	-0.767961	-0.000601748	-1.62846	-1.04523	1	19	EAS	CHS	90	9	9					0.3961	2.393
epc159	Control	Control	Caucasian	Non-Hisp./Latino	-0.000630638	2.38e-06	-0.000576569	-0.0012882	-0.000952635	-0.00127234	-2.86755e-05	-7.89362e-07	-2.37525e-05	7.48145e-05	-3.67522e-05	-0.000162456	-0.406936	0.867091	0.0503121	0.665859	-0.723922	-0.814019	0.494624	0.841646	-0.03584	-0.442846	0.867239	-0.50148	-1.02366	0.120985	0.516108	0.893245	-0.896643	-0.128192	-0.235186	0.87316	0	12	EUR	CEU	91	8.5	10					3.672	0.8684
epc160	Control	Control	Caucasian	Non-Hisp./Latino	-0.000631623	2.94e-06	-0.000521274	-0.00140564	-0.000822077	-0.000958207	-2.79605e-05	-2.11235e-07	3.53197e-05	-3.69149e-05	0.000110123	0.000196174	-0.433284	0.901134	0.0295029	0.753779	-0.481408	-0.677516	0.0461146	0.0566431	0.326198	-1.05916	0.404706	-0.478202	-0.506829	0.452067	1.05868	0.857786	-0.703935	0.243961	-0.371349	-0.638565	1	15	EUR	CEU	89	9	8.5					0.5636	3.216
epc161	Control	Control	Caucasian	Non-Hisp./Latino	-0.000629395	3.15e-06	-0.000447987	-0.00125617	-0.000985338	-0.00119081	-2.6673e-05	-1.67288e-07	9.4421e-05	7.77647e-05	-7.86325e-05	-0.000111407	-0.330073	0.82176	-0.192576	0.700364	0.322569	2.14563	0.850644	-0.332149	-1.89766	0.77267	0.354365	0.105818	0.791275	1.56619	-1.39782	-2.57146	-0.552241	-0.747161	0.695315	0.37131	0	15	EUR	IBS	88
epc163	Control	Control	Caucasian	Non-Hisp./Latino	-0.000570466	3.31e-06	-0.000549176	-0.0012151	-0.000856763	-0.00119693	2.65181e-05	1.46337e-07	2.19436e-06	0.000135181	9.87641e-05	-6.58283e-05	-0.424848	0.831683	-0.0338534	0.621292	-0.51944	-1.80473	-1.43312	0.537259	-1.31536	0.391785	0.425828	0.0141911	0.631877	0.553565	-0.354556	-0.758096	-0.281396	-0.448812	0.135617	0.545372	1	16	EUR	CEU	88	8	9.5					-0.5642	0.09449
epc164	Control	Control	Multiple/Unknown	Hisp./Latino	-0.000561655	3.74e-06	-0.000324443	-0.00115848	-0.000855835	-0.000784894	1.07761e-05	-1.153e-07	0.000212964	0.000136528	5.44013e-05	0.000377031	-0.46106	-0.508362	-0.106919	0.130398	1.26593	-0.446139	-0.668361	0.239816	0.862044	-0.0900081	0.598717	-0.108094	1.02365	-0.318079	0.495904	0.211678	0.0613178	0.462271	0.249212	-1.0039	0	13	AFR	ASW	89	8.5	9.5					0.543	1.228
epc166	Control	Control	Caucasian	Non-Hisp./Latino	-0.000608884	2.72e-06	-0.000657573	-0.00153785	-0.000803094	-0.00109639	-5.7969e-06	-4.49933e-07	-0.000106475	-0.000173718	0.000128341	4.85956e-05	-0.422767	0.881395	-0.112975	0.666743	0.0318693	0.494897	0.221727	0.279732	0.936523	-0.345694	-0.319963	-0.0925836	-0.453133	0.769477	-0.670563	-0.732018	-0.600373	0.814178	1.20442	0.148275	1	22	EUR	IBS	69	8	7					2.283	2.72
epc167	Control	Control	Caucasian	Hisp./Latino	-0.000575176	4.16e-06	-0.000504069	-0.00138465	-0.000791094	-0.000988592	1.80653e-05	7.48182e-07	3.55451e-05	-3.96931e-05	0.000131894	0.000133992	-0.344206	0.627226	0.252051	0.21942	-0.347333	0.773312	0.111586	-0.0219098	0.164407	0.226219	0.663068	-0.562559	0.0541674	-0.108797	0.109653	-0.00556507	0.0306664	0.216012	-0.174108	0.123383	0	14	EUR	CEU	90	9	9					0.09819	0.3901
epc168	Control	Control	Caucasian	Non-Hisp./Latino	-0.000618521	2.57e-06	-0.000604811	-0.00149038	-0.00108712	-0.0011587	-2.21902e-05	-7.80492e-07	-6.14696e-05	-0.000131298	-0.000154631	-2.17585e-05	-0.260247	0.680368	-0.968964	0.418425	0.70185	3.63792	0.446703	0.351549	0.59687	0.499214	-0.575084	0.72478	1.26442	1.65272	-4.06575	-2.44685	0.354374	-1.004	-0.717947	1.12614	1	12	EUR	TSI	87	9	9
epc170	Control	Control	Asian	Non-Hisp./Latino	-0.000537508	4.59e-06	-0.000473768	-0.00135421	-0.000941391	-0.00143747	1.54348e-05	-8.49392e-09	6.9772e-05	-0.000124298	-6.57807e-05	-0.000266427	-0.778509	-2.53218	-0.499262	0.665243	1.65871	-0.0505972	0.0452354	0.506975	0.0166416	-0.546436	-0.432372	0.87578	0.355127	-0.474517	0.00628116	0.0292034	-0.558187	0.130165	-0.210564	0.13732	1	20	EAS	KHV	60	6	7					0.05812	-0.02528
epc173	Control	Control	Caucasian	Non-Hisp./Latino	-0.000594701	3.4e-06	-0.000498586	-0.00163666	-0.00117439	-0.00169153	1.60065e-06	1.32136e-07	4.67219e-05	-0.000289308	-0.000243148	-0.000535414	-0.401966	0.813116	-0.234481	0.488159	-0.175309	0.0638829	0.0280535	-0.623012	0.317412	-0.131109	-0.361212	0.380613	0.968167	0.695999	-0.63446	-1.09526	0.492874	-0.711608	-0.0861204	1.291	1	18	EUR	CEU	91	8.5	9
epc174	Control	Control	Hawaiian/Pac. Is.	Non-Hisp./Latino	-0.000594587	3.7e-06	-0.000610731	-0.0011734	-0.000851389	-0.000673047	-2.18143e-05	-1.57866e-07	-8.17579e-05	9.5687e-05	2.61356e-05	0.000434686	-0.5025	-0.60286	-0.349942	0.429885	1.16857	-0.0384418	0.877454	0.619294	1.30434	1.19971	0.434007	-0.623939	-0.350654	-1.06439	0.239456	0.516613	-1.01902	0.892472	0.29552	-0.507405	1	14	AFR	ASW	78	9.5	7.5					0.2174	0.4408
epc175	Control	Control	Asian	Non-Hisp./Latino	-0.000576226	4.55e-06	-0.000517989	-0.00140349	-0.000830438	-0.00103073	-1.75692e-05	-4.60383e-08	4.62705e-05	-8.9597e-05	8.30922e-05	0.000171712	-0.728028	-2.4553	-0.250509	0.426393	-2.46488	0.779561	0.109227	0.522691	-1.54884	-2.71097	-3.80923	2.13744	0.376953	-1.23867	-0.317767	-0.38033	-0.677312	0.562423	0.0158604	2.03824	1	12	EAS	CHS	88	7.5	9					0.2184	0.6698
epc176	Control	Control	Caucasian	Non-Hisp./Latino	-0.000623548	2.87e-06	-0.000610456	-0.00157399	-0.00102644	-0.00115828	-2.01845e-05	-2.8922e-07	-5.32133e-05	-0.000198113	-9.79886e-05	4.32648e-06	-0.414138	0.855622	0.0183597	0.740268	-0.375152	-0.449482	0.311829	0.410916	1.42658	-1.39143	1.20137	-0.269226	0.15331	-0.0460253	0.847446	1.23077	0.0300499	0.654464	0.901042	0.0812159	1	19	EUR	CEU	90	9	9.5					2.99	1.99
epc179	Control	Control	African American	Non-Hisp./Latino	-0.000517527	4.15e-06	-0.000475608	-0.00114993	-0.000895969	-0.000960633	-3.48218e-05	-1.13796e-06	-3.9405e-05	-6.45331e-06	-0.000100686	6.74145e-05	2.70083	-0.6061	-0.513335	-0.3372	-0.295891	-0.422622	0.220546	-1.39478	0.0376619	-0.141621	-0.742285	1.52784	-0.124438	-0.810924	-0.358896	0.0998778	-0.193626	0.248399	-1.61369	-1.7434	1	20	AFR	ASW	88	8.5	8					0.8251	0.7032
epc183	Control	Control	Caucasian	Non-Hisp./Latino	-0.000610258	2.71e-06	-0.000632001	-0.0014086	-0.00105982	-0.0013919	-1.00112e-05	-5.52957e-07	-7.97309e-05	-4.82847e-05	-0.000106463	-0.000225668	-0.346145	0.805542	0.105639	0.739216	-0.624407	0.128728	-0.733794	-0.65775	-0.588595	-0.677436	1.00175	-0.35433	0.102467	0.342711	0.431931	0.210148	-0.447323	-0.739862	0.267474	-2.44453	0	15	EUR	CEU	70	7	7					2.776	1.53
epc184	Control	Control	African American	Non-Hisp./Latino	-0.000569651	4.12e-06	-0.000668155	-0.00154652	-0.00132485	-0.00135221	-3.07046e-05	-1.53728e-07	-0.00017762	-0.000303474	-0.000442642	-0.000239402	1.17592	0.144167	-0.364788	0.187913	-0.555433	-0.345931	-0.462825	-1.67974	-0.272054	-0.0822639	0.035097	-0.410695	0.000234042	1.34107	-0.219432	-0.303178	-0.638817	-1.0056	-1.0219	1.1005	1	21	AFR	ASW	78	8	6.5					1.2	0.8939
epc186	Control	Control	Caucasian	Non-Hisp./Latino	-0.000641011	2.13e-06	-0.00059207	-0.00153938	-0.00119204	-0.00118004	-3.69278e-05	-1.02128e-06	-3.09738e-05	-0.000169149	-0.000259872	-3.25409e-05	-0.435383	0.849384	-0.0440501	0.797562	-0.258167	-0.971217	-0.247076	0.401802	-0.480344	-1.26817	1.43157	-0.624258	-0.102982	0.701889	1.30247	2.19568	-0.359637	0.654459	1.92057	0.84628	0	19	EUR	CEU	95	10	9.5					1.684	0.364
epc190	Control	Control	Asian	Non-Hisp./Latino	-0.000527507	5.22e-06	-0.000398739	-0.00103256	-0.000782337	-0.000927257	1.88981e-05	6.37347e-07	0.000126682	0.000144748	8.64215e-05	0.000210434	-0.745932	-2.42999	-0.720219	0.584353	3.62051	-0.589626	-0.624038	0.400572	-0.123317	1.6873	-0.0733128	0.492126	-0.126454	0.281526	-0.365527	0.22789	-0.315789	0.745562	-0.989102	0.130827	1	21	EAS	KHV	88	9	8.5					2.902	2.435
epc191	Control	Control	Caucasian	Non-Hisp./Latino	-0.000640287	2.58e-06	-0.000542753	-0.00128137	-0.000949333	-0.00127743	-4.01667e-05	-6.2808e-07	7.26636e-06	6.65722e-05	-2.54895e-05	-0.000138509	-0.372994	0.89493	-0.122635	0.737506	-0.133064	-0.597248	0.0745168	-0.357204	-0.419305	-0.471755	0.798902	-0.722268	-0.00337652	1.29853	0.717313	1.06871	-0.406492	-0.171287	1.18767	-0.801684	0	23	EUR	CEU	94	9	10					0.1524	1.455
epc196	Control	Control	Multiple/Unknown	Non-Hisp./Latino	-0.000576884	4.31e-06	-0.000670963	-0.00148449	-0.0011528	-0.00137386	-3.19317e-06	3.94401e-07	-0.000133258	-0.000217144	-0.00025086	-0.000226535	-0.584366	-0.817431	-0.242518	0.714478	0.97289	-0.499604	-0.0913542	-0.247134	0.0650624	0.51487	-0.851827	0.285582	0.777683	0.408617	-0.0469458	-0.843302	-0.128501	-0.344692	-0.933727	0.728487	1	21	EAS	KHV	94	9	8					2.791	4.227
epc198	Control	Control	Asian	Non-Hisp./Latino	-0.000548782	4.46e-06	-0.000473194	-0.00123037	-0.00106346	-0.00131007	7.04504e-07	-1.25251e-07	5.68716e-05	-3.03769e-05	-0.000190314	-0.000179844	-0.767219	-2.44896	-0.503197	0.568517	2.1637	-0.158042	-0.189466	0.608706	-0.389341	1.33791	0.0192302	0.228673	-0.408364	-0.0162471	0.133881	-0.336678	-0.479681	-0.147698	0.597972	0.53662	0	21	EAS	KHV	96	9	10					0.9619	0.0371
epc199	Control	Control	Caucasian	Non-Hisp./Latino	-0.000618175	2.62e-06	-0.000593173	-0.00118949	-0.000659501	-0.000858294	-1.67772e-05	-5.97873e-07	-3.99372e-05	0.000182332	0.000276744	0.000271101	-0.337301	0.801393	0.0336408	0.588532	-0.184918	0.410785	-0.237236	0.994856	0.239557	-0.4935	0.161245	-0.41219	-0.721758	0.595601	0.258033	-0.492441	-0.757653	-0.170434	-0.207448	0.867183	1	19	EUR	CEU	94	9	9					-1.3	-1.817
epc201	Control	Control	Asian	Non-Hisp./Latino	-0.00054907	4.61e-06	-0.000538218	-0.00123152	-0.00109408	-0.00109744	9.94081e-06	2.69435e-07	-4.82107e-06	-1.53266e-05	-0.00022381	5.47596e-05	-0.667013	-1.73435	-0.494413	0.695624	2.1843	-0.589402	0.1353	-0.688366	-0.529652	0.358263	0.573832	-0.386833	1.20775	0.243097	0.0395403	-0.632508	-0.106679	-0.263947	0.681365	0.660278	1	19	EAS	KHV	78	9	7					1.934	4.696
epc202	Control	Control	Caucasian	Non-Hisp./Latino	-0.00059253	3.35e-06	-0.000467225	-0.00120416	-0.00089161	-0.00113602	3.07434e-06	1.8537e-08	7.60044e-05	0.000135209	-2.28014e-06	-5.05075e-05	-0.16988	0.769835	-0.197335	0.659026	0.181218	0.180289	1.04352	0.738476	-0.175871	-0.268878	0.0961677	0.574179	0.287663	-0.585355	-0.472601	0.0904649	-0.632239	-0.473421	-1.39008	0.823394	0	18	EUR	CEU	94	9	9.5
epc203	Control	Control	Asian	Non-Hisp./Latino	-0.000565849	4.3e-06	-0.000505065	-0.00116887	-0.000713656	-0.00111129	-1.32985e-05	-3.00417e-07	3.7222e-05	7.27655e-05	0.000156185	7.37927e-05	-0.74798	-2.48601	-0.395857	0.576002	1.10283	0.0947666	0.666462	0.438871	1.43829	-1.03454	-1.94428	-0.362453	0.169227	-0.466288	-0.162531	-0.0981375	-0.221086	0.787817	-1.07094	-0.975674	0	22	EAS	CHS	88	9	7.5					-0.3688	-0.1313
epc204	Control	Control	Caucasian	Non-Hisp./Latino	-0.000585665	2.95e-06	-0.000400858	-0.00122229	-0.000630415	-0.000878516	1.19941e-05	-3.95382e-07	0.000139783	0.000121492	0.000300605	0.000263819	-0.282801	0.743699	-0.51159	0.629739	0.376476	2.66364	0.436556	-0.619612	0.363264	0.450179	-0.623252	1.21763	-0.68991	2.12304	-3.89446	-2.62373	0.578066	-0.442496	-1.49018	-0.382066	1	20	EUR	TSI	95	9	9					0.06663	-0.02403
epc206	Control	Control	Asian	Non-Hisp./Latino	-0.000572787	4.73e-06	-0.000629691	-0.00146619	-0.00102774	-0.00133878	-1.46657e-05	2.40903e-07	-7.22823e-05	-0.000150286	-0.000110764	-0.000112529	-0.728825	-2.32516	-0.212335	0.481464	-2.33171	0.512167	0.487294	0.849814	1.81575	-2.36049	-3.58918	0.829774	1.04884	-0.905214	-0.0205222	0.614192	-0.741846	1.05294	-0.216627	0.0264531	1	18	EAS	CHS								1.192	3.095
epc207	Control	Control	Caucasian	Hisp./Latino	-0.000545364	4.48e-06	-0.000396828	-0.00144419	-0.000710994	-0.00100724	9.7254e-06	1.80051e-07	0.000105271	-0.000145929	0.000126226	5.40167e-05	-0.379911	-0.421551	2.16328	-2.52361	0.00524858	0.158506	0.809665	0.377768	1.44849	0.444879	-0.58352	0.867098	1.33272	-1.95435	0.174874	0.967321	2.7039	1.3063	-1.24355	0.530292	1	25	AMR	MXL								1.132	0.5508
epc208	Control	Control	Asian	Non-Hisp./Latino	-0.000566249	4.53e-06	-0.000532976	-0.00121373	-0.000698645	-0.00100466	-1.48459e-05	-1.08418e-07	1.22759e-05	3.75239e-05	0.000203423	0.000197984	-0.730622	-2.47897	-0.358955	0.495626	-0.0651772	0.205824	-0.326889	-0.341483	-0.497135	-1.02227	-2.61809	2.11976	0.241535	-0.626654	-0.869856	-0.334489	-0.208499	0.373896	-0.204238	2.06543	1	27	EAS	CHS	94	9	10
epc209	Control	Control	Caucasian	Hisp./Latino	-0.000616971	3.53e-06	-0.000634	-0.0014235	-0.000874167	-0.00119163	-3.50651e-05	-1.67753e-07	-0.000101083	-8.99446e-05	2.10074e-05	-8.0224e-05	-0.419426	0.302802	0.778813	-0.740038	-0.331855	0.227573	0.185894	-0.355782	-0.612001	-0.190264	-0.310774	-0.146326	-0.199844	0.0745762	-0.549419	0.310997	1.00713	0.392302	-0.867659	0.279432	0	16	AFR	ASW	92	10	9.5					1.341	1.974
epc210	Control	Control	Caucasian	Non-Hisp./Latino	-0.000590742	2.89e-06	-0.000496847	-0.0012118	-0.000931132	-0.00101492	1.10991e-05	-3.71617e-07	5.3357e-05	0.000143026	4.0348e-06	0.000117685	-0.35999	0.790151	-0.146191	0.687039	0.211702	1.16616	-0.166049	-0.0340344	-0.687133	-0.113174	0.351152	-1.06201	-0.562425	1.5844	-1.79883	-0.142281	0.310613	-0.285007	0.301564	-1.8352	0	17	EUR	IBS	95	9	10					0.8681	0.6396
epc214	Control	Control	Asian	Non-Hisp./Latino	-0.000556441	4.47e-06	-0.000451743	-0.00116563	-0.000709996	-0.00113417	-4.19169e-07	-1.47137e-07	0.00010166	9.7668e-05	0.00017529	3.71918e-05	-0.769469	-2.576	-0.281229	0.600171	0.126313	0.26093	0.12715	0.863372	-0.805666	-1.49083	-3.6407	0.562008	-0.891376	-0.629141	0.0815381	-0.963598	-0.878695	0.093575	1.00989	-0.825941	0	22	EAS	CHS	78	8.5	7.5
epc217	Control	Control	African American	Non-Hisp./Latino	-0.000483368	5.17e-06	-0.000390325	-0.00102528	-0.000794155	-0.00107891	1.83196e-05	2.71273e-07	5.87021e-05	0.000150785	-1.0398e-05	-6.5393e-05	2.26568	-0.333541	-0.532266	-0.0637486	-0.12269	-0.397661	1.66206	0.0520444	2.48832	0.0698463	0.0301386	1.20703	-0.149487	-0.463217	0.664865	-0.359908	-0.405693	0.453694	-0.822859	0.925656	0	36	AFR	ASW	94	10	10
epc218	Control	Control	Caucasian	Non-Hisp./Latino	-0.000618932	2.69e-06	-0.00061273	-0.00129309	-0.00108945	-0.00134506	-1.48671e-05	-5.39205e-07	-5.06385e-05	7.25591e-05	-0.00015811	-0.000193695	-0.421188	0.849186	0.0293489	0.772651	-0.721601	-0.764831	-0.263597	-0.736579	-2.23275	-1.62459	1.16727	-0.420626	-0.670967	-0.331155	0.777192	1.34981	-0.977443	-0.550645	1.00892	1.94957	1	29	EUR	CEU	90	10	8.5					-0.3947	0.9344
epc224	Control	Control	Caucasian	Non-Hisp./Latino	-0.000628486	2.48e-06	-0.000584989	-0.00141232	-0.00108703	-0.00120708	-2.68522e-05	-7.62633e-07	-2.91216e-05	-5.26758e-05	-0.000154802	-5.91623e-05	-0.401102	0.851586	-0.0695372	0.644672	-0.396557	-0.249006	-0.244177	-0.599245	-1.51724	-0.987218	0.61407	-1.17527	0.242804	-0.0307606	1.1008	-0.302885	-0.22969	-0.116034	-1.64595	0.170218	1	23	EUR	CEU	93	9	9					-2.105	1.254
epc226	Control	Control	Multiple/Unknown	Non-Hisp./Latino	-0.000534266	4.56e-06	-0.000513453	-0.00117632	-0.000727775	-0.00112404	8.44695e-06	4.02589e-07	-4.64909e-06	0.000100177	0.00012769	-1.51105e-05	0.763374	0.00386264	-1.67574	-0.309143	-0.179537	0.131302	0.814577	-0.371863	-0.611433	-0.631695	-0.669102	1.1987	-0.686113	0.498999	-0.727129	0.883134	-0.1278	-2.16622	-1.24563	1.61147	0	20	AFR	ASW	90	9.5	8.5
epc229	Control	Control	Caucasian	Non-Hisp./Latino	-0.000611431	3.35e-06	-0.000679643	-0.0012193	-0.00113326	-0.00115643	-5.42582e-06	1.27016e-07	-0.000122182	0.000141024	-0.000209714	-1.86124e-05	-0.37723	0.877274	-0.0272378	0.882888	-0.146516	0.384179	0.228008	-0.527304	-1.39169	-1.14748	0.890095	0.0101258	-0.628445	0.312968	-0.193219	-0.172872	-0.494402	0.1252	0.486969	0.340923	1	23	EUR	CEU	95	10	9					-0.469	-0.01141
epc230	Control	Control	Multiple/Unknown	Non-Hisp./Latino	-0.000559812	3.77e-06	-0.000543753	-0.00150086	-0.00100942	-0.00111862	3.99674e-05	4.10645e-07	-3.37896e-06	-0.000154196	-8.55476e-05	-3.92048e-05	-0.206015	0.768804	-0.683685	0.561648	0.326153	3.94052	0.578874	0.297537	-1.70633	1.29349	-1.34906	0.860205	0.737669	2.00557	-3.54948	-4.14467	0.270223	-1.87107	-1.42717	0.860726	1	24	EUR	TSI	80	9	8.5					0.7498	1.198
epc231	Control	Control	Asian	Non-Hisp./Latino	-0.00056736	3.81e-06	-0.000571407	-0.00134017	-0.00101685	-0.00130938	-1.8593e-05	8.40255e-08	-2.90988e-05	9.37261e-06	-8.31089e-05	-8.68858e-05	-0.340125	-0.187772	-4.01627	-1.20055	-0.645423	-0.019646	-0.475409	0.779817	-0.032083	0.259688	-1.32012	0.758221	0.618476	0.835071	0.899485	-0.39004	0.156932	-0.54137	-1.47423	-0.195008	1	20	SAS	BEB	94	9	8.5					0.8553	0.3644
epc232	Control	Control	Caucasian	Non-Hisp./Latino	-0.000599632	2.73e-06	-0.000381359	-0.00130281	-0.0006736	-0.000994348	3.15039e-06	-5.01201e-07	0.000173813	4.44227e-05	0.000232764	0.000138857	-0.475598	0.885578	0.00533447	0.675418	-0.277195	-1.01063	0.513379	-0.957557	-1.71504	-1.14295	0.857263	-0.557085	0.254247	-0.613069	0.988128	0.386434	-0.117576	-0.934027	-0.707082	-0.942912	1	24	EUR	CEU	93	9	8.5					0.4684	1.01
epc233	Control	Control	Caucasian	Hisp./Latino	-0.000571474	3.89e-06	-0.00057675	-0.00126636	-0.000825876	-0.00101691	7.68852e-06	7.21793e-08	-5.58515e-05	4.91134e-05	4.65451e-05	5.11335e-05	-0.355779	0.208031	0.983916	-0.954005	0.241843	1.55209	0.865528	-0.0517623	-0.257898	0.774011	0.156184	1.55194	2.28579	-0.989898	0.12978	0.110221	2.54846	2.09597	-0.519644	-0.392191	1	20	AMR	MXL	90	9	8					0.49	2.582
epc234	Control	Control	Multiple/Unknown	Non-Hisp./Latino	-0.000499612	4.79e-06	-0.000452422	-0.00128077	-0.00084204	-0.00114016	-1.05852e-05	-3.27058e-07	-9.17438e-06	-0.000121756	9.01072e-06	-7.95295e-05	2.63855	-0.486835	-0.46313	-0.0332261	0.00391213	-0.325414	-1.60412	-1.04584	0.0187112	0.352107	0.0421176	-0.642794	-1.50317	0.0119871	0.250934	0.948536	-0.693922	0.261314	-0.76216	-0.981722	0	20	AFR	ASW	88	8	8					0.762	1.627
epc237	Control	Control	Multiple/Unknown	Non-Hisp./Latino	-0.000593585	3.04e-06	-0.00040819	-0.0013693	-0.000773367	-0.00119998	-7.30517e-07	-3.58755e-07	0.000138471	-2.50484e-05	0.000136257	-7.26782e-05	-0.123739	0.730131	-0.0788904	0.606376	-0.179995	-0.249834	0.169317	-0.187107	-0.86152	-1.09772	1.05832	-1.09753	-0.643667	-0.384364	1.4566	1.77265	-0.949956	-0.407092	-0.971945	0.892581	1	14	EUR	CEU	95	10	8.5
epc241	Control	Control	Caucasian	Non-Hisp./Latino	-0.000592278	3.28e-06	-0.000549891	-0.00131619	-0.000815177	-0.00108939	1.02927e-05	1.46069e-07	9.64374e-06	5.92659e-05	0.000138028	7.90007e-05	-0.438203	0.863281	-0.0457177	0.78242	-0.828709	-0.994296	-0.67352	0.214826	0.0400413	-1.00097	0.786809	-1.11753	-0.570074	0.168981	1.65228	0.281239	-0.521698	-0.143069	1.18485	1.70826	1	28	EUR	CEU
epc242	Control	Control	Multiple/Unknown	Non-Hisp./Latino	-0.000515751	4.69e-06	-0.000534263	-0.00109849	-0.000717752	-0.00117514	2.96379e-05	1.07353e-07	-8.95199e-06	9.87318e-05	0.00013913	-2.00913e-05	-0.710224	-2.3565	-0.672806	0.513495	1.84876	-0.824267	0.662575	0.0469136	1.40886	0.817677	-0.375291	1.28464	-0.40438	-0.0396319	-0.225312	-0.405049	-0.138264	0.0199665	-0.482511	-0.254776	1	25	EAS	KHV	90	9	7.5					1.103	-0.134
epc243	Control	Control	Caucasian	Hisp./Latino	-0.000574777	4.64e-06	-0.000413501	-0.00127229	-0.000814978	-0.000887035	7.22994e-06	9.67059e-07	0.000126206	4.84799e-05	0.000105782	0.000255388	-0.451658	-0.0449	0.293291	0.0551028	0.483613	-0.0625394	-0.646852	0.265788	0.25134	0.0167748	0.581732	-0.729438	-0.559684	0.28213	0.154392	0.257813	0.316431	0.671849	1.93759	-0.176895	0	18	EUR	CEU	92	9	9					0.01803	-0.1201
epc245	Control	Control	Caucasian	Hisp./Latino	-0.000560041	4.61e-06	-0.000580707	-0.00146995	-0.00100723	-0.00126977	-1.90372e-06	4.14174e-07	-7.72327e-05	-0.000166071	-0.000134924	-0.000204165	-0.433175	-0.319956	2.05409	-2.37491	-0.449103	0.404143	-0.109203	0.380977	0.694524	1.37538	-0.634792	2.1442	1.05254	-0.623392	0.0747627	1.63575	3.19776	1.20486	1.00615	-0.645003	1	20	AMR	MXL	95	9	9					-0.645	-0.9947
epc247	Control	Control	Multiple/Unknown	Non-Hisp./Latino	-0.000585791	3.22e-06	-0.000475368	-0.00125504	-0.000952248	-0.00114149	-1.18336e-05	-6.73228e-07	6.50156e-05	6.51493e-05	6.03358e-06	1.72615e-05	-0.610454	-0.803218	-0.175597	0.506901	-3.37573	0.736721	-0.189036	-0.141018	-0.285614	1.1547	1.82135	-1.04309	-0.792243	0.268497	0.657753	0.239986	-0.587311	0.166193	-0.43541	-0.436805	1	24	EUR	CEU		8.5	6					1.633	1.569
epc248	Control	Control	Multiple/Unknown	Non-Hisp./Latino	-0.000539636	4.02e-06	-0.000542168	-0.00131745	-0.00100738	-0.00132135	-1.00883e-08	2.04673e-07	-1.23805e-05	6.60169e-06	-8.59296e-05	-9.30784e-05	-0.376906	-0.403992	-4.29019	-1.33197	-0.40661	-0.189857	0.093304	0.746482	2.0151	1.2108	-0.25414	0.204734	-0.184604	-0.369437	0.562316	0.345672	-0.886785	1.23277	0.312696	0.786082	1	22	SAS	BEB	90	8.5	8.5					0.8095	1.029
epc251	Control	Control	Caucasian	Hisp./Latino	-0.000571824	3.41e-06	-0.000485091	-0.00131936	-0.000956911	-0.000994846	-1.53173e-05	-8.10355e-07	1.29449e-05	-2.94532e-05	-8.87049e-05	9.04972e-05	-0.36825	-0.294458	1.86234	-2.22135	0.046082	0.845239	0.191555	-0.376959	1.61029	1.42476	-0.334626	2.30206	2.95326	-1.71781	0.144044	1.67693	1.98953	1.33231	0.289762	-0.983626	1	25	AMR	MXL	94	9	8					0.715	1.955
epc252	Control	Control	Asian	Non-Hisp./Latino	-0.000544443	4.2e-06	-0.000513141	-0.00109319	-0.00064176	-0.00109126	6.75373e-06	4.62799e-07	2.11552e-05	0.000241441	0.00027841	0.000141108	-0.357399	-0.100389	-3.28659	-1.12378	-0.233513	-0.128995	0.0595906	-0.0779353	1.68803	0.152901	-0.368941	0.127864	-0.231302	-0.34924	-1.30348	0.595983	-0.059521	-1.2101	0.125808	0.35249	1	23	SAS	BEB								-0.3996	-1.175
epc254	Control	Control	Caucasian	Hisp./Latino	-0.000570748	4.38e-06	-0.000376246	-0.00128699	-0.00096913	-0.00108145	-2.22421e-06	3.5352e-07	0.000139072	2.14274e-05	-0.000117422	4.78481e-06	-0.365667	-0.0374353	1.61105	-1.58158	0.0301128	0.0849483	0.941114	-0.373573	0.746952	-0.187332	-0.00983372	-0.699558	-0.815819	0.356621	0.0943723	1.01473	0.356474	-0.249686	0.0715583	-0.832259	1	24	AFR	ASW	80	9	6.5					-0.2998	0.4824
epc255	Control	Control	Multiple/Unknown	Hisp./Latino	-0.000559217	4.92e-06	-0.000626836	-0.0011946	-0.000809888	-0.00117936	-7.94958e-06	5.41878e-07	-0.00011955	2.82003e-05	4.97532e-05	-9.20382e-05	-0.487777	-1.29065	0.282508	-0.616722	1.59193	0.393716	0.331829	-0.014317	0.459618	2.21661	0.635125	0.344429	0.872337	-0.520959	-0.283221	-0.0458492	0.790911	-0.0210552	-0.164609	-0.732103	0	18	EAS	KHV	90	9	8					0.493	1.535
epc256	Control	Control	Caucasian	Hisp./Latino	-0.000562443	4.11e-06	-0.000641786	-0.00164822	-0.00106834	-0.00128322	-9.51302e-06	-2.2332e-07	-0.000137912	-0.0003517	-0.000210518	-0.000205619	-0.405299	-0.51072	2.17429	-2.59425	0.146327	-0.0823412	-0.212775	0.201248	0.631633	0.537594	-1.52584	0.644733	2.1734	-1.91846	0.701425	0.669236	3.59601	0.791151	0.149107	-0.829747	0	23	AMR	MXL	78	7.5	7.5					0.2966	1.625
epc258	Control	Control	Caucasian	Non-Hisp./Latino	-0.000603317	3.07e-06	-0.000471999	-0.00122436	-0.000752932	-0.000918615	1.14204e-06	-5.43198e-08	8.81526e-05	0.000155039	0.000194843	0.000229366	-0.400338	0.871715	-0.052028	0.756821	-0.216343	-0.33712	-0.642833	0.946337	0.0380771	-0.875778	0.616223	-1.26949	-0.844453	-0.24376	0.745433	1.01542	-0.362455	-0.315266	-0.0329099	-1.50738	0	18	EUR	CEU		9	8					0.9926	0.5243
epc259	Control	Control	Caucasian	Non-Hisp./Latino	-0.00057271	3.63e-06	-0.000484697	-0.00128308	-0.00103596	-0.00114578	1.15171e-05	7.61585e-08	5.04772e-05	4.20672e-05	-0.00013245	-7.63042e-06	-0.303317	0.496702	0.462927	-0.058498	-0.0956069	-0.88996	0.030633	-0.718469	0.19551	-0.499515	0.617568	-0.387395	-0.252425	-0.229692	-0.166885	1.52366	0.077048	0.841778	1.96205	0.291021	0	27	EUR	CEU		7.5	7					2.015	1.921
epc260	Control	Control	Multiple/Unknown	Non-Hisp./Latino	-0.000570207	3.48e-06	-0.000547124	-0.00133176	-0.000989822	-0.0013603	-2.97279e-06	-1.05839e-07	6.64951e-06	3.49255e-05	-6.97445e-05	-0.000143739	-0.372427	0.167053	-2.64749	-0.741502	-0.468159	-0.453962	-0.109694	0.122981	-0.496783	-1.52795	-0.590644	-0.902401	-1.89204	-1.48854	-0.753154	0.436262	0.640467	-4.15148	1.54563	1.23629	0	20	SAS	PJL								3.446	1.026
epc261	Control	Control	Caucasian	Hisp./Latino	-0.000561858	4.61e-06	-0.000432268	-0.000991433	-0.000855322	-0.00123152	-5.56828e-06	4.25707e-07	7.10302e-05	0.000311445	1.21505e-05	-0.000156483	-0.33815	-0.283879	1.83143	-2.27533	-0.173424	0.128282	-0.00211146	0.490925	1.34656	1.03642	-0.51058	0.963671	1.59757	-2.56362	-0.145825	1.19145	2.13977	1.24396	0.762719	1.32672	0	19	AMR	MXL		7.5	6.5					-0.8224	-0.6823
epc262	Control	Control	Asian	Non-Hisp./Latino	-0.00058919	3.52e-06	-0.000582609	-0.00143692	-0.000966686	-0.00139876	-2.25916e-05	-1.31465e-07	-3.56471e-05	-8.80415e-05	-5.94461e-05	-0.000218083	-0.373514	0.148741	-2.66439	-0.829371	-0.31494	0.381345	0.259107	-0.201324	-1.70469	-0.620463	-0.516504	-2.065	-0.661216	0.00861938	-1.60197	0.668366	1.01531	-4.3109	-0.861007	1.76879	0	19	SAS	PJL								0.3693	1.323
epc265	Control	Control	Caucasian	Non-Hisp./Latino	-0.000589359	3.79e-06	-0.000559046	-0.00136853	-0.000773387	-0.00104123	1.21591e-05	6.032e-07	2.50973e-06	1.6416e-06	0.000162207	0.00014584	-0.388838	0.853448	-0.0645475	0.766524	-0.000532494	-1.29514	-0.467025	-0.30308	0.188787	-2.06294	1.16898	-1.0255	0.666773	0.220551	1.00863	0.163708	-0.551311	0.0755967	-1.49059	1.21043	1	22	EUR	CEU								1.422	3.008
epc267	Control	Control	Caucasian	Non-Hisp./Latino	-0.000638435	2.75e-06	-0.00056328	-0.00142204	-0.0010611	-0.000884881	-3.52156e-05	-4.60701e-07	-7.9677e-06	-5.77039e-05	-0.000131809	0.000245581	-0.388318	0.869508	0.0523675	0.663067	-0.36102	-0.0879405	-0.0872665	0.103232	-0.999876	-0.764179	0.711833	0.281946	1.11856	-0.583922	0.417045	0.504174	-0.47691	-0.545772	-0.205799	0.628095	0	21	EUR	CEU								-0.98273	-1.0965
epc268	Control	Control	Caucasian	Non-Hisp./Latino	-0.000641855	2.49e-06	-0.000492608	-0.00140052	-0.000962078	-0.00128555	-3.98381e-05	-8.12164e-07	4.92245e-05	-5.81655e-05	-4.74108e-05	-0.000181806	-0.312238	0.776911	-0.280361	0.75061	0.434894	2.53953	0.921757	0.00160104	-0.00849676	0.639925	-1.19838	-0.337739	0.164306	1.3886	-2.13591	-2.91532	0.565428	-1.66844	0.173322	-0.118869	0	24	EUR	TSI								0.02093	0.83332
epc269	Control	Control	Asian	Non-Hisp./Latino	-0.00055526	4.86e-06	-0.000543756	-0.00131081	-0.000865175	-0.00097884	-1.0525e-05	3.20278e-07	-2.27826e-05	-0.00012837	-4.22107e-06	0.000124233	-0.666803	-2.33939	-0.70515	0.526347	2.73029	-0.94027	-0.119684	1.29715	0.36576	2.25359	1.50418	0.467222	-0.395539	-0.756628	-0.725052	-0.471832	-0.773686	0.71869	-0.436386	0.977505	0	24	EAS	KHV								4.4461	3.1605
epp002	Case	Schizophrenia	Caucasian	Non-Hisp./Latino	-0.000588003	2.93e-06	-0.000404491	-0.00144157	-0.001031	-0.00121255	1.266e-05	-2.53863e-07	0.000145476	-7.86676e-05	-9.54516e-05	-6.68884e-05	-0.344304	0.891879	-0.184607	0.70028	-0.27952	0.214192	0.0459285	0.258873	0.728293	-0.331801	0.686407	-1.04318	-0.713346	-0.748633	0.299288	-0.473516	-0.640103	0.194346	2.9278	0.260563	1	20	EUR	CEU				10	23	9	5	0.1242	0.4646
epp079	Case	Schizophrenia	Multiple/Unknown	Multiple/Unknown	-0.000605676	3.36e-06	-0.000669735	-0.00167939	-0.00100383	-0.00117624	-1.18174e-06	1.94393e-07	-0.000115378	-0.000321623	-8.19979e-05	-4.52037e-05	-0.432461	0.91601	0.142319	0.864457	-0.818854	-0.841618	0.406445	-0.236176	-0.540409	-0.757813	1.1015	-1.1622	0.192026	-0.41337	1.13912	0.760226	-0.881556	0.582639	0.287718	1.38555	1	15	EUR	CEU	60			10	24	18	10
epp091	Case	Schizophrenia	African American	Non-Hisp./Latino	-0.000485161	4.75e-06	-0.00041425	-0.00132022	-0.000747878	-0.00102404	-9.55956e-06	-5.6801e-07	1.898e-05	-0.000175443	0.000104209	7.14162e-05	2.92859	-0.637487	-0.732307	-0.186721	0.153842	-0.223874	-1.88267	-1.65378	1.07247	-0.048682	-0.930795	1.47989	-1.11446	-0.110505	-0.235721	-1.46114	-0.576109	0.689254	-0.415734	0.244879	0	14	AFR	ASW
epp123	Case	Schizophrenia	Caucasian	Non-Hisp./Latino	-0.000547764	3.68e-06	-0.000667036	-0.00165416	-0.000926927	-0.00108505	3.94378e-05	1.20091e-07	-0.000134023	-0.000334593	-4.86712e-05	-1.15205e-05	-0.347835	0.476952	0.580623	-0.205324	0.451784	-0.172076	0.634085	0.291479	-0.691432	0.273404	0.694446	0.249881	-0.430195	-0.601438	1.03692	0.395596	0.236643	-0.134535	0.73858	1.08569	1	15	EUR	CEU	40			6	11	9	0
epp147	Case	Schizophrenia	Caucasian	Non-Hisp./Latino	-0.000578702	3.31e-06	-0.000452073	-0.00109499	-0.0009382	-0.00122916	2.46254e-05	6.3152e-08	8.83373e-05	0.000241716	-2.19603e-05	-0.000127833	-0.381471	0.882357	-0.0916994	0.744554	0.27773	1.81964	0.809619	-0.326808	-0.22154	0.92307	-0.872018	0.74781	-0.247891	0.565011	-2.36759	-1.2803	0.154746	-0.587315	-2.1459	0.293907	1	19	EUR	IBS	47				25	7	6
epp149	Case	Schizophrenia	Caucasian	Hisp./Latino	-0.000550443	3.76e-06	-0.000468417	-0.00109735	-0.000977048	-0.000962849	2.19026e-05	-1.12759e-07	5.91139e-05	0.000233144	-8.97064e-05	0.000118615	-0.384586	0.0337108	1.33308	-1.36238	-0.466203	-0.659405	-0.391798	0.754511	-0.835467	-0.0158643	-0.740915	0.957667	2.46077	-1.11759	0.786273	1.54921	1.49627	0.345636	0.62427	0.599625	0	17	AFR	ASW	38			6	20	22	4
epp152	Case	Schizoaffective	Caucasian	Non-Hisp./Latino	-0.000602378	2.79e-06	-0.000503183	-0.00105501	-0.00118812	-0.00111854	3.62873e-06	-3.85359e-07	5.68263e-05	0.000309468	-0.000272141	-9.62891e-06	-0.435844	0.914097	0.0187169	0.705206	-0.392354	-0.595791	0.166948	0.221525	-2.21972	-0.981985	1.11786	-0.637482	-0.870582	0.0709796	1.22804	0.41285	-0.880136	0.0251802	-0.0840697	0.269751	1	15	EUR	CEU	37			4	17	12	5	-2.63	-2.252
epp155	Case	Bipolar Disorder	Caucasian	Hisp./Latino	-0.000596128	3.63e-06	-0.000560371	-0.00149222	-0.000959791	-0.00109018	-1.23446e-05	-3.82132e-08	-3.9312e-05	-0.000177229	-6.33979e-05	2.59812e-06	-0.1879	0.429227	0.739513	-0.211402	0.356223	1.7786	0.556927	-0.233032	0.900342	0.931395	0.0475361	1.51881	1.39142	-0.0516305	-0.0828905	0.0536814	-0.163966	1.55271	-0.658613	-1.97067	1	21	EUR	IBS	53			3	5	8	2
epp158	Case	Schizophrenia	Caucasian	Non-Hisp./Latino	-0.000625337	2.43e-06	-0.000564294	-0.00140023	-0.00112256	-0.00135134	-2.38955e-05	-7.07432e-07	-1.05284e-05	-3.2686e-05	-0.000173989	-0.00020966	-0.394445	0.907021	-0.0330813	0.686393	-0.563509	-0.659289	-0.646022	0.572487	-0.0826575	-0.242993	0.117795	-0.957172	-0.415757	-0.340373	-0.54519	-0.265109	-0.640598	0.224923	0.805333	0.471293	1	24	EUR	CEU	40			12	10	10	4	-1.865	-1.119
epp167	Case	Bipolar Disorder	Multiple/Unknown	Non-Hisp./Latino	-0.000588785	3.4e-06	-0.000498954	-0.00153585	-0.000899736	-0.000975546	-6.36969e-06	6.90027e-09	5.30201e-05	-0.000175328	1.93279e-05	0.000198627	-0.394496	0.475112	-1.54967	-0.0610835	-0.359752	-0.50166	0.181807	0.341104	0.0304486	-0.876017	0.294851	-0.518492	-2.36867	1.46993	-1.03067	-0.0292704	-0.195109	-1.96233	-1.72926	-0.66029	0	27	EUR	CEU	63			3	4	9	2	0.3205	0.1956
epp172	Case	Schizoaffective	Caucasian	Hisp./Latino	-0.000562086	3.92e-06	-0.000376065	-0.00118183	-0.000519441	-0.000789591	2.10032e-05	1.99167e-07	0.000142279	0.00011512	0.000331099	0.000246154	-0.248529	0.396361	0.586126	-0.346327	0.290183	1.50983	1.91331	-0.255582	-0.604532	1.22066	-0.0680944	1.47686	1.18146	-0.390753	-0.587738	0.0864311	0.353691	0.58065	-0.0472886	-1.05484	1	21	EUR	IBS	21			7	28	14		-0.1348	1.5
epp175	Case	Schizoaffective	Multiple/Unknown	Non-Hisp./Latino	-0.000575344	3.43e-06	-0.000544832	-0.00130536	-0.000889911	-0.00114885	1.53148e-05	-4.01978e-08	-7.70448e-06	3.43441e-05	8.5636e-06	-4.68908e-05	-0.458239	0.530162	0.412379	-0.209298	-0.0155593	0.398825	0.595936	0.304657	0.27708	0.277576	0.123159	0.478674	-0.877701	0.340137	-0.529488	-0.394331	0.269655	-0.119481	-0.342956	-0.421736	1	16	EUR	CEU							3
epp177	Case	Schizophrenia	Caucasian	Non-Hisp./Latino	-0.000598428	3.43e-06	-0.000523228	-0.0013088	-0.00112096	-0.00123164	1.12407e-06	2.15488e-07	3.23002e-05	5.55156e-05	-0.000164256	-3.74573e-05	-0.394194	0.862307	-0.0568508	0.677988	-0.395688	-0.644909	-0.95935	-0.890467	-0.150577	-1.17441	0.603493	-0.460148	-0.00498226	1.00658	1.35441	0.960417	-0.322549	-0.510891	-0.0221163	0.301125	1	18	EUR	CEU	38			6	22	16	4	1.855	2.131
epp180	Case	Schizophrenia	Caucasian	Hisp./Latino	-0.000597833	3.62e-06	-0.000564494	-0.00137293	-0.00109282	-0.00110076	-1.6118e-05	-4.62594e-08	-3.68241e-05	-3.52544e-05	-0.000168819	-3.21512e-06	-0.365669	0.260109	0.806467	-0.718136	-0.00546887	1.42159	-0.648934	0.859824	0.313327	1.18192	-0.723034	1.55604	0.716986	0.408388	-1.7424	-1.3657	1.39627	1.99521	1.54745	0.0777619	0	12	EUR	IBS	42							0.3284	1.32
epp181	Case	Schizophrenia	Caucasian	Hisp./Latino	-0.000512677	4.5e-06	-0.000563377	-0.00122193	-0.000578718	-0.00074704	3.51079e-05	6.78765e-08	-6.98108e-05	5.74426e-05	0.000240909	0.00027113	-0.426468	-0.579105	2.34221	-3.01306	-0.236473	-0.327698	0.895889	0.561318	0.240264	1.35259	-0.759637	2.17769	1.65272	-2.33107	-0.205955	2.08785	3.66406	0.952858	0.734393	-1.24661	1	16	AMR	MXL	47			3	12	11	2	-1.101	-0.2102
epp190	Case	Bipolar Disorder	Caucasian	Hisp./Latino	-0.000559714	3.81e-06	-0.000504474	-0.00143946	-0.00125746	-0.00118391	1.67765e-05	-1.18831e-08	1.61287e-05	-0.000124842	-0.000372757	-9.15283e-05	-0.350757	0.183062	0.883759	-0.961149	0.208727	1.1842	0.427908	-0.296499	0.11567	0.708576	-0.708345	-0.142435	1.66902	0.12626	-0.375896	0.0306496	1.07686	0.719224	-0.839373	-0.32597	1	29	AFR	ASW	67			4	4	13	1	0.6507	0.4608
epp193	Case	Schizophrenia	African American	Non-Hisp./Latino	-0.000489397	5.15e-06	-0.000492824	-0.000996995	-0.000881097	-0.000908319	-3.20014e-06	-4.94548e-08	-5.5378e-05	0.000147399	-9.90753e-05	7.75661e-05	2.69088	-0.544364	-0.604949	-0.26055	0.299526	-0.395407	0.496182	-0.130498	0.00812278	0.36275	-0.214928	-0.0752782	-0.607115	0.0666411	-0.213199	-0.316651	-0.655926	0.103467	1.43451	-1.07509	1	19	AFR	ASW	43			7	9	15	1	-1.549	-1.316
epp196	Case	Schizophrenia	Multiple/Unknown	Non-Hisp./Latino	-0.000516549	4.05e-06	-0.00037822	-0.000950739	-0.00057633	-0.000931829	1.5729e-05	-3.15149e-07	0.000107268	0.000280307	0.000305243	0.000158171	1.38786	0.0720278	-0.425369	0.179153	-0.4436	-0.63081	-0.969326	-1.19339	-1.03911	0.235285	0.0350474	-0.912416	0.2428	-0.510622	0.880832	1.084	-0.374756	0.78615	0.0908921	-0.168203	1	22	AFR	ASW	34			13	22	19	7
epp197	Case	Bipolar Disorder	African American	Non-Hisp./Latino	-0.000486348	5.88e-06	-0.000519982	-0.00126376	-0.000850047	-0.00110857	-7.05905e-06	6.10333e-07	-8.87019e-05	-0.00013458	-1.13758e-05	-4.42964e-05	2.79765	-0.571645	-0.621025	-0.0944617	0.101856	-0.544238	-1.42879	-1.99962	0.0356405	0.667234	-0.520733	0.481044	-0.273375	-0.318789	-0.0673235	0.341158	-0.106469	-0.27279	-1.84011	-1.92649	1	18	AFR	ASW	48			3	5	12	0
epp203	Case	Schizophrenia	Caucasian	Non-Hisp./Latino	-0.000597001	2.43e-06	-0.000588863	-0.00119555	-0.0010099	-0.00110527	4.04518e-06	-7.52537e-07	-3.4259e-05	0.000171204	-7.0721e-05	5.99315e-05	-0.404325	0.865189	-0.085828	0.657101	-0.181836	-0.410619	-0.285574	0.0117105	0.533541	-0.929208	0.195201	-0.329008	-0.375805	0.923643	-0.674329	-1.33889	-0.00433511	-1.03658	0.183775	0.148641	1	20	EUR	CEU	51			3	14	16	2	1.27	0.9768
epp205	Case	Schizoaffective	Caucasian	Non-Hisp./Latino	-0.000613417	2.66e-06	-0.000523348	-0.0011397	-0.000879948	-0.00104927	-1.1764e-05	-5.58161e-07	2.97965e-05	0.000226292	4.10931e-05	7.60247e-05	-0.364237	0.819377	-0.2087	0.663073	-0.420319	0.371588	0.492884	0.530022	-0.0286237	-0.586928	0.184446	-0.484709	-0.526088	1.53472	-0.391688	-0.394705	0.0421294	-0.761503	0.956776	-1.60121	1	26	EUR	CEU	38			8	29	12	5	0.4426	1.968
epp208	Case	Bipolar Disorder	Multiple/Unknown	Non-Hisp./Latino	-0.0005696	4.25e-06	-0.000483469	-0.00138865	-0.000740972	-0.0011838	8.37882e-06	2.65321e-07	6.32012e-05	-0.000108047	0.000127448	-7.95542e-05	-0.529906	-0.831305	-0.37013	0.573945	1.27625	0.551961	0.739416	0.159287	-2.23378	-0.509885	-0.332494	-1.2694	-1.28941	0.735985	-1.21179	-1.59101	-0.800295	-0.156655	-0.0842688	0.541953	0	23	EAS	CHS	41			4	13	6	16
epp209	Case	Schizoaffective	African American	Non-Hisp./Latino	-0.000514339	4.38e-06	-0.000563004	-0.00129777	-0.000897022	-0.0013675	-1.76611e-05	-5.86282e-07	-0.000107804	-0.000112666	-4.34569e-05	-0.000307251	2.41484	-0.446154	-0.543387	-0.112019	0.260663	-0.429732	-1.56446	-0.00949174	0.304694	0.0128708	0.120727	0.381071	-0.0558867	-0.574313	-0.401491	-1.07974	-0.799864	0.273381	-1.23258	-1.21087	1	28	AFR	ASW	33			7	24	23	4	0.09094	1.433
epp213	Case	Schizophrenia	Multiple/Unknown	Hisp./Latino	-0.000569228	3.29e-06	-0.000419511	-0.0013899	-0.000867081	-0.00107741	-1.29812e-05	-9.7476e-07	9.48398e-05	-0.000157316	-5.54679e-06	-7.57258e-06	-0.46602	-1.14224	0.169332	-0.390661	1.51281	-0.0211408	0.186996	0.514019	-0.546964	2.04535	0.306744	0.442237	1.1107	-1.09524	-0.844607	-0.465458	0.350492	1.26592	-1.28224	1.25022	1	23	EAS	KHV	44			4		18	2	0.6029	-1.93
epp214	Case	Schizophrenia	African American	Non-Hisp./Latino	-0.000473849	5.74e-06	-0.000343278	-0.00114521	-0.00079278	-0.00099062	5.60813e-06	4.91687e-07	8.70792e-05	-9.89888e-06	1.85775e-05	3.32353e-05	2.77972	-0.587289	-0.567331	-0.240179	-0.111777	-0.778874	-0.431209	-0.781238	0.829565	0.775027	-0.162349	-0.508645	-0.950628	-0.612073	-0.16717	-0.0242917	-0.721679	-0.291463	-0.347262	-0.0346561	1	17	AFR	ASW	37			7		22	9	-2.739	-5.622
epp215	Case	Schizophrenia	Caucasian	Hisp./Latino	-0.000578626	4.13e-06	-0.000530055	-0.00129083	-0.000908859	-0.00123575	-1.68237e-05	3.06755e-09	-2.0719e-05	1.95195e-05	-4.00872e-05	-0.000164452	-0.373758	-0.264998	1.74736	-2.0722	0.241737	0.663804	0.0280894	0.795211	1.06955	0.845356	-0.6773	0.877878	1.67908	-1.43945	0.0131267	-0.877114	1.8951	1.01899	-1.42481	1.64865	1	20	AMR	MXL	40			4	8	13	3	0.8934	0.2141
epp217	Case	Schizophrenia	Caucasian	Non-Hisp./Latino	-0.000560419	3.09e-06	-0.00045604	-0.00134585	-0.00106851	-0.000987864	4.27502e-05	-5.72066e-08	0.000107769	3.34662e-05	-0.000149098	0.000152913	-0.414633	0.885776	-0.0528149	0.681659	-0.79955	-1.63521	0.168484	0.62805	-0.590316	-1.84408	0.923351	-0.390965	-0.234034	0.173906	0.946229	1.21367	-0.0693984	0.444915	-0.352946	0.484147	0	26	EUR	CEU	38			6	11	9	8	-0.7391	-1.383
epp222	Case	Schizophrenia	African American	Non-Hisp./Latino	-0.000487345	5.29e-06	-0.000412261	-0.00118831	-0.000698098	-0.000977323	6.73243e-06	2.57941e-07	3.20343e-05	-2.38319e-05	0.000108318	3.51625e-05	2.484	-0.441851	-0.51861	-0.0843097	-0.258052	-0.38816	0.360334	-0.113434	0.965438	0.446811	0.165372	0.609543	-0.401289	-0.342178	-0.059684	-0.362101	-0.220161	0.523565	0.278051	-0.354771	1	20	AFR	ASW	37			4	9	17	3	0.7414	1.699
epp227	Case	Bipolar Disorder	Caucasian	Non-Hisp./Latino	-0.00060052	2.66e-06	-0.000566812	-0.00149187	-0.00084945	-0.00121587	3.30629e-06	-5.42165e-07	-9.58248e-06	-0.000118799	6.88698e-05	-8.84169e-05	-0.370368	0.867283	-0.00958011	0.614531	-0.195827	0.0764915	0.3417	0.600387	-0.295117	-1.16657	1.0033	-0.938579	-0.670452	-0.142232	1.18972	0.90385	-0.089632	-0.0380884	1.50999	0.538339	0	18	EUR	CEU	40			5	7	11	2	-0.7322	0.6207
epp228	Case	Schizophrenia	Caucasian	Hisp./Latino	-0.000564232	4.18e-06	-0.000501872	-0.00106851	-0.000602896	-0.00101775	1.08564e-05	3.75162e-07	2.42346e-05	0.000258632	0.000273012	7.57873e-05	-0.385447	0.142446	1.17668	-1.15733	0.0717391	-0.41513	0.303947	0.537203	0.653601	-0.169098	-0.245727	0.271218	1.13911	-1.52774	0.527472	-0.499652	1.49614	0.420008	-0.228459	1.53992	1	16	AFR	ASW	38			9		10	7	0.7025	1.418
epp232	Case	Schizophrenia	Caucasian	Hisp./Latino	-0.000577293	3.99e-06	-0.000539741	-0.0013262	-0.000886614	-0.00109366	-2.44843e-05	-4.2207e-07	-3.45193e-05	-2.40227e-05	-3.86656e-05	-4.99762e-05	-0.415539	-0.588039	2.47839	-2.92264	0.0330257	0.197535	-0.257002	0.689573	-0.779818	0.483629	0.0957719	0.891659	0.384608	-1.51757	0.85952	1.38537	3.64061	1.6561	0.84097	-0.926857	0	14	AMR	MXL	28			18	21	19	8
epp236	Case	Schizophrenia	Caucasian	Non-Hisp./Latino	-0.000601283	3.6e-06	-0.00055281	-0.00110493	-0.000870081	-0.000818239	-3.21147e-05	-4.27737e-07	-4.18094e-05	0.000202388	-5.81331e-06	0.000232087	-0.340413	-0.0976987	1.5449	-1.54342	-0.0736241	1.34876	0.723659	0.490795	0.367001	1.16787	-0.828153	0.75426	1.70173	-0.342747	1.01436	0.33298	2.34587	1.2679	0.3806	1.69801	1	18	AMR	MXL	45			5	24	17	1
epp237	Case	Schizophrenia	Caucasian	Non-Hisp./Latino	-0.000620985	3.1e-06	-0.000603557	-0.00140767	-0.000834474	-0.000902931	-1.63809e-05	-8.22262e-08	-4.72042e-05	-5.08151e-05	9.71367e-05	0.00022553	-0.422389	0.913021	-0.083753	0.796665	-0.337717	-0.264958	-0.203165	-0.328974	-1.93935	-0.554652	1.08693	-1.45872	-1.19834	-0.462731	1.32313	0.345498	-0.493347	0.637936	-0.438479	-0.212319	1	22	EUR	CEU	21			10	26	18	12	1.089	1.158
epp238	Case	Bipolar Disorder	Caucasian	Non-Hisp./Latino	-0.000542796	3.27e-06	-0.000563402	-0.00125682	-0.00110249	-0.00128949	2.84551e-05	-3.66518e-07	-1.86529e-05	8.6762e-05	-0.000190841	-0.000105777	-0.386966	0.160017	-2.12289	-0.449784	-0.836495	0.507241	0.551501	-0.725355	-0.996723	-0.527738	-0.495976	0.20734	-1.51144	0.615311	-1.2514	-1.20241	0.572142	-4.22575	-1.31392	0.437163	1	28	SAS	PJL	52			4	7	14	5
epp239	Case	Bipolar Disorder	Caucasian	Non-Hisp./Latino	-0.000586019	3.67e-06	-0.000622489	-0.0013915	-0.00086934	-0.00111263	5.4096e-06	2.4925e-07	-7.1834e-05	-2.14128e-05	7.38134e-05	4.65446e-05	-0.277029	0.559428	-1.40196	0.135834	0.27394	3.24445	-0.182815	0.107461	-1.02721	-0.178836	-1.35685	0.715725	0.127054	3.07406	-4.23388	-3.50092	1.20703	-4.00401	-0.611338	1.69144	1	17	EUR	TSI	70			4	6	12	5
epp241	Case	Schizophrenia	Caucasian	Non-Hisp./Latino	-0.00061642	3.53e-06	-0.00063689	-0.00157591	-0.000947087	-0.00134912	-1.47865e-05	2.88715e-07	-9.08364e-05	-0.00023332	-3.41699e-05	-0.00022885	-0.38867	0.856052	-0.0868729	0.751405	-0.0428435	0.452144	0.720437	-0.371997	-0.188111	-0.0217147	0.0336467	0.537801	-0.787562	0.466536	-0.0600881	-1.50887	-0.450338	-1.61781	-1.10286	0.873846	1	17	EUR	CEU	40			6	27	20	2	-0.8224	-0.5741
epp242	Case	Schizophrenia	Caucasian	Non-Hisp./Latino	-0.000615183	3.96e-06	-0.000654907	-0.00144158	-0.000998396	-0.00133194	-3.0676e-05	2.70545e-07	-0.000125692	-0.000117492	-0.000111259	-0.0002485	-0.325165	0.347238	0.737397	-0.511954	0.347099	1.22993	0.462668	-0.0263133	-0.641134	0.361064	-0.398054	0.340791	2.24248	-0.125885	-0.425933	-0.103139	0.431956	0.109557	1.09639	-1.6091	1	19	AFR	ASW	35			9	13	14	2
epp244	Case	Schizophrenia	Caucasian	Non-Hisp./Latino	-0.000584059	3.57e-06	-0.000656715	-0.0015271	-0.000951826	-0.00145046	1.91472e-05	4.1952e-07	-9.67559e-05	-0.000152586	-4.64358e-06	-0.000272534	-0.423438	0.90753	-0.0320995	0.713253	-0.269833	-0.747703	-0.636112	-0.154952	0.0220832	-1.41272	0.644284	-1.19529	-0.9077	-0.0811014	0.889338	1.16875	-0.523404	0.433515	-0.17259	0.527773	1	19	EUR	CEU	40			9	22		0	1.752	1.981
epp246	Case	Bipolar Disorder	Caucasian	Hisp./Latino	-0.00053354	5e-06	-0.000616896	-0.00135549	-0.000993836	-0.00127679	1.1402e-05	5.73142e-07	-0.000127523	-8.21713e-05	-0.000146483	-0.000225342	-0.108872	-0.469411	2.03462	-2.48563	-0.191683	0.122068	0.161538	0.0613969	0.906281	1.35984	-0.211149	1.47563	1.54886	-2.11689	0.800387	0.589278	0.383533	0.383252	1.46441	-0.41461	1	20	AFR	ASW	47			4	9	18	3	0.1156	0.9171
epp248	Case	Bipolar Disorder	Caucasian	Non-Hisp./Latino	-0.000577357	4e-06	-0.000516764	-0.00119912	-0.000928428	-0.001169	2.6852e-05	7.41287e-07	3.8272e-05	0.000162402	-2.27575e-05	-4.97425e-05	-0.301016	0.861158	-0.172887	0.743831	0.204393	0.899994	0.778313	0.0491555	-0.908587	-1.1846	0.764449	0.260448	0.790205	-0.125227	-0.340452	0.22587	-0.346275	0.20612	1.42058	-0.502754	1	22	EUR	CEU	40	4.5	4.5	5	8	13	2	1.092	0.9323
epp250	Case	Bipolar Disorder	Caucasian	Non-Hisp./Latino	-0.000587866	3.66e-06	-0.000557473	-0.00127647	-0.000998798	-0.00123747	1.15072e-05	4.70975e-07	-3.66852e-06	7.73156e-05	-5.67714e-05	-6.56917e-05	-0.441116	0.888103	-0.0789702	0.689807	-0.419974	-1.33737	-0.591256	-0.795723	-0.502264	-0.836834	1.10943	-1.78067	-1.32491	-0.545594	0.125942	-0.037542	-0.310323	0.411507	1.12674	1.43933	1	21	EUR	CEU	67			4	4	13	1	0.4767	0.8312
epp251	Case	Schizophrenia	Caucasian	Non-Hisp./Latino	-0.000573885	3.22e-06	-0.000513516	-0.00124966	-0.000770392	-0.00105199	2.67976e-05	-4.77414e-10	3.81546e-05	0.00010582	0.000150906	8.55498e-05	-0.390752	0.846152	0.0456916	0.702433	-0.475377	-0.647682	0.27083	-0.109506	-0.0895099	-0.741907	0.289079	-0.343114	-0.439555	0.230647	0.79919	-0.731803	0.118083	0.310864	-0.0624637	0.119378	1	20	EUR	CEU	48			4	24	11	2	-0.7435	0.4915
epp252	Case	Schizoaffective	Caucasian	Non-Hisp./Latino	-0.000603195	3.42e-06	-0.000609988	-0.00140493	-0.000977941	-0.00106692	3.29125e-08	1.42858e-07	-5.81456e-05	-3.55196e-05	-4.65827e-05	4.80608e-05	-0.274016	0.828921	-0.349402	0.498203	0.675931	2.61645	-0.0556906	0.656967	-1.01644	-0.188973	0.203716	-0.289509	1.43981	2.01824	-2.60525	-1.85121	0.588334	-1.78117	-0.54022	0.117151	1	18	EUR	TSI	43			5	15	13	5	0.7429	1.447
epp254	Case	Bipolar Disorder	African American	Non-Hisp./Latino	-0.000467663	5.23e-06	-0.000505218	-0.00120779	-0.00110664	-0.0011475	6.80602e-07	-2.62993e-07	-9.06518e-05	-0.000101793	-0.000344749	-0.000144255	3.11745	-0.683302	-0.770145	-0.270895	-0.29794	-0.189293	1.30564	-1.61065	1.58435	0.466575	0.0200466	0.904182	0.916601	-0.320007	0.436726	-0.100177	-0.823236	-0.161205	1.24984	-2.09268	1	26	AFR	ASW	38				15	27	1
epp255	Case	Schizophrenia	Caucasian	Non-Hisp./Latino	-0.000600879	3.15e-06	-0.00047508	-0.00130375	-0.00074915	-0.000852087	-6.83713e-06	-3.05885e-07	6.24845e-05	3.33375e-05	0.000159744	0.000237163	-0.343261	0.620172	0.283928	0.0901644	0.0921199	1.40867	0.321434	0.0727918	-1.01447	0.603084	0.28821	0.79912	0.330168	-0.119055	-0.879725	-1.15097	0.217387	-0.223616	-0.816223	-0.576466	1	18	EUR	IBS	48			8	10	12	4
epp258	Case	Schizophrenia	Caucasian	Non-Hisp./Latino	-0.000625674	3.57e-06	-0.000504781	-0.00140708	-0.00101546	-0.00117752	-2.30268e-05	4.01358e-07	5.07337e-05	-4.17122e-05	-7.17208e-05	-2.33362e-05	-0.390601	0.879057	0.12302	0.791847	-0.432471	-0.702362	-0.516731	0.0835982	-0.063075	-0.819396	0.729813	-0.601443	-0.659308	-0.995984	-0.0965573	1.2739	-0.653106	0.649852	-0.658079	0.630854	1	22	EUR	CEU	43			4	25	10	0	-0.4544	0.4371
epp259	Case	Schizophrenia	Hawaiian/Pac. Is.	Non-Hisp./Latino	-0.000564254	3.49e-06	-0.000588677	-0.00123675	-0.000958248	-0.00145644	-1.15045e-05	-8.12897e-07	-6.83996e-05	-2.87791e-05	-8.95933e-05	-0.000323496	-0.650409	-1.69801	-0.749716	0.426483	2.19014	-0.510752	0.43931	0.25656	1.56484	1.91349	1.19315	-0.132645	-0.496255	-0.382282	0.0334557	0.897471	-0.344427	-0.441453	0.874612	-0.257827	1	18	EAS	KHV	40	4	3	4	12	18	0	1.106	0.9669
epp260	Case	Schizophrenia	Caucasian	Non-Hisp./Latino	-0.000576777	3.75e-06	-0.000531385	-0.00132593	-0.00107076	-0.00115512	2.1382e-05	4.14982e-07	1.24519e-05	1.67207e-05	-0.000173883	-3.15423e-05	-0.391566	0.740943	0.215136	0.470165	0.0139825	0.172372	1.07406	-0.308826	0.655874	-0.561672	1.00517	0.129165	-0.0947433	-0.312763	0.149631	0.924606	0.207167	-0.167874	-0.586651	1.14763	1	22	EUR	CEU	42	8	6.5	9	24	14	6
epp261	Case	Schizophrenia	Hawaiian/Pac. Is.	Non-Hisp./Latino	-0.000591076	3.55e-06	-0.000536795	-0.00118332	-0.000881379	-0.00120056	-1.90382e-05	-3.64957e-07	-3.33218e-06	8.10323e-05	2.26476e-06	-5.93051e-05	-0.515637	-0.706133	-0.253129	0.572977	1.25784	-0.634718	0.445455	-0.251147	0.810609	0.34359	1.57764	-0.556932	-0.0166711	0.927233	0.318646	-0.570953	-0.875434	-0.590656	0.958998	-0.192481	1	20	EUR	CEU	30	4	3	5	10	24	0
epp262	Case	Bipolar Disorder	Caucasian	Non-Hisp./Latino	-0.000595393	4.4e-06	-0.000485884	-0.00154286	-0.00101195	-0.00107444	6.87955e-06	1.20035e-06	6.36169e-05	-0.000184292	-9.14602e-05	6.79335e-05	-0.366108	0.895728	-0.0426888	0.790992	-0.488248	0.157219	0.724931	-0.177061	0.864902	-0.625441	0.631365	-0.595632	-0.579904	1.73764	0.741598	-0.346029	-0.289541	0.0351455	1.52816	-0.197542	1	21	EUR	CEU	68	8	7.5	5	8	8	4	0.3058	1.573
epp263	Case	Schizophrenia	African American	Non-Hisp./Latino	-0.000487549	4.8e-06	-0.000544142	-0.00142525	-0.000866055	-0.00117114	-1.85203e-06	-3.89213e-07	-0.00011179	-0.000294459	-6.64109e-05	-0.000120134	2.53745	-0.482602	-0.574656	-0.173383	-0.230344	-0.614617	0.534983	-2.41767	1.02099	0.451231	-0.0405626	0.468763	0.419488	0.0368975	0.231297	0.376854	-0.787006	0.20078	-2.17046	-3.10927	1	13	AFR	ASW	47	6.5	8	5	19	16	0	-0.8131	-1.05
epp264	Case	Bipolar Disorder	Caucasian	Multiple/Unknown	-0.000589479	4.03e-06	-0.000596273	-0.00139164	-0.000752284	-0.000943838	5.46853e-06	7.09336e-07	-5.01566e-05	-4.38334e-05	0.000168655	0.000187779	-0.385984	0.736318	0.210144	0.370534	-0.615974	-0.827982	0.000555671	-0.16338	-0.327114	-0.397472	0.362923	-0.129257	-1.30034	0.249019	0.587518	1.44246	-0.0151575	0.325736	0.232894	1.91392	1	19	EUR	CEU	51	9	6.5	9	13	10	3	-0.6852	-1.072
epp268	Case	Bipolar Disorder	Multiple/Unknown	Non-Hisp./Latino	-0.000541937	4.31e-06	-0.000601781	-0.00110431	-0.00100797	-0.000996896	2.94363e-06	-2.28555e-07	-7.70271e-05	9.11936e-05	-0.000125193	0.000148554	-0.704668	-2.42594	-0.709722	0.545412	2.7669	-0.637901	-0.631925	1.24345	1.48428	1.81472	0.454125	0.669043	-0.1813	0.237946	-0.504507	-0.282186	-0.235039	0.861835	0.339653	0.183036	0	14	EAS	KHV	61	7	7	3	5	3	0	1.901	2.015
epp270	Case	Schizophrenia	Caucasian	Non-Hisp./Latino	-0.000573048	3.5e-06	-0.000481352	-0.00128381	-0.00104458	-0.00127865	2.59138e-05	3.46813e-07	7.11048e-05	7.70625e-05	-0.000115382	-0.000114171	-0.403142	0.886507	-0.0305619	0.683434	-0.237559	-1.52311	-0.0385868	0.221674	1.45335	-0.98157	0.990957	-1.43333	0.104459	0.999542	0.124055	0.72664	-0.289783	0.466014	1.55879	-0.151873	1	13	EUR	CEU	60	8	7	5	13	12	3
epp271	Case	Bipolar Disorder	Caucasian	Hisp./Latino	-0.000604606	3.4e-06	-0.000504941	-0.00139212	-0.000916525	-0.00124816	-1.71911e-05	-1.002e-07	1.8681e-05	-7.61052e-05	-3.0264e-05	-0.00017978	-0.185434	0.591014	0.283278	0.197862	-0.0358589	1.06767	1.29054	0.480154	1.21494	1.31314	-0.41341	-0.90883	-1.17439	-1.14423	0.454779	0.119909	-0.264577	0.951828	1.22989	1.15928	1	25	EUR	IBS	30			14	16	5	27	-1.423	-0.5177
epp273	Case	Schizophrenia	Caucasian	Non-Hisp./Latino	-0.000583708	3.12e-06	-0.000498687	-0.00147963	-0.000966276	-0.00126941	7.39645e-06	-6.81574e-08	4.2187e-05	-0.000152955	-4.47567e-05	-0.000153704	-0.42536	0.793406	0.0664618	0.717157	-1.46663	-3.46877	0.0250201	0.281529	0.412854	0.692735	-0.240947	0.357321	-0.885747	0.207014	0.0212692	-0.0383465	-0.767258	0.4294	0.262458	-0.112397	1	21	EUR	CEU	53	8	6.5	4	14	12	2	0.4345	0.366
epp274	Case	Schizophrenia	Multiple/Unknown	Non-Hisp./Latino	-0.000589602	3.92e-06	-0.0005356	-0.00115024	-0.000673158	-0.00110938	-1.4389e-05	5.76594e-08	4.29159e-06	0.000125605	0.000219304	1.21798e-05	-0.561627	-0.72665	-0.326982	0.63497	1.00256	-0.604326	0.119685	0.525801	-0.260939	0.523816	0.392739	-0.188157	-0.845067	-0.19218	0.535523	0.0911347	-0.69896	0.822678	0.935535	-0.627768	1	19	EUR	CEU	40	5.5	5	10	15	15	8	0.6065	1.095
epp275	Case	Schizophrenia	Caucasian	Non-Hisp./Latino	-0.000576138	3.95e-06	-0.000415512	-0.00118859	-0.000824428	-0.00117951	-2.68037e-07	1.93484e-07	0.000107032	0.000125912	6.59376e-05	-6.69006e-05	-0.234468	0.293733	0.906207	-0.640906	0.0151955	-0.16017	0.14682	-0.374325	0.743174	0.110062	0.49834	-0.352348	0.834342	-0.339347	0.795558	1.35233	0.830424	0.267549	2.07769	-0.0879563	1	15	EUR	CEU	33	6	5	10	13	17	7	-0.2219	0.1137
epp277	Case	Schizophrenia	African American	Non-Hisp./Latino	-0.000545239	4.36e-06	-0.000572122	-0.00122571	-0.000995824	-0.00122717	-4.49148e-05	-5.68706e-07	-0.000117561	-4.49477e-05	-0.000158386	-0.000201196	2.24752	-0.408834	-0.532837	-0.1665	-0.38935	-0.348679	-0.68929	-0.195532	-0.653428	0.655888	-0.00652861	-0.322861	-0.174173	-0.680341	0.100758	1.15818	0.306134	-0.0649621	1.62507	0.26239	1	17	AFR	ASW	44	4	4	5	10	20	0
epp278	Case	Schizoaffective	Caucasian	Non-Hisp./Latino	-0.000604714	2.77e-06	-0.000676361	-0.00144614	-0.00119358	-0.00124182	-1.66801e-06	-4.26248e-07	-0.000122483	-8.80477e-05	-0.000269552	-0.000112591	-0.421306	0.887888	0.0704568	0.658984	-0.174477	-0.423009	0.0163522	0.00583351	-0.807327	-0.651797	0.821467	-0.271675	0.140094	-0.450515	0.433507	0.53898	-0.445277	0.938236	-1.08085	-1.55619	1	20	EUR	CEU	33	6	6	9	15	7	18	0.4518	0.5341
epp279	Case	Schizophrenia	Caucasian	Non-Hisp./Latino	-0.000615124	3.11e-06	-0.000545893	-0.00118017	-0.000838423	-0.00129316	-1.21205e-05	-4.9395e-09	1.34386e-05	0.000197633	0.000114914	-0.000141449	-0.406457	0.871761	0.0542077	0.73047	-0.363574	-0.948825	-0.945603	1.0045	0.172673	-0.785477	1.07936	-1.00072	-0.913368	0.485389	0.851503	1.21321	-0.424082	-0.213281	0.194631	1.00344	1	21	EUR	CEU	35		4	8	13	13	9	0.2304	1.19
epp282	Case	Schizophrenia	African American	Non-Hisp./Latino	-0.000529727	3.79e-06	-0.000439639	-0.00136933	-0.00107606	-0.00122073	1.13514e-05	-4.09489e-07	5.17971e-05	-0.000122731	-0.000213872	-0.000174353	1.21252	0.123574	-0.237111	0.287518	-0.351488	-0.86718	-0.0525547	0.529931	0.0331709	0.474741	0.120438	-1.28419	0.0567727	0.776613	0.571789	0.623193	-0.53938	0.639174	0.0570943	-0.182436	1	20	AFR	ASW	51	5.5	6	7	15	14	6	-0.4178	-0.02636
epp290	Case	Schizophrenia	African American	Non-Hisp./Latino	-0.000483991	4.99e-06	-0.000441517	-0.00103666	-0.000734948	-0.00089355	5.69114e-06	-1.83385e-07	2.47338e-06	0.000133561	5.53712e-05	9.43035e-05	2.71833	-0.584344	-0.581262	-0.163649	-0.293421	0.32663	0.671446	0.674125	0.60077	-0.127669	-0.0822934	1.0061	-0.421701	0.199875	-0.232222	0.353963	-0.486767	0.433726	-0.782858	-1.08877	1	19	AFR	ASW	40	3.5	5	5	18	26	5	0.7283	0.7503
epp291	Case	Schizophrenia	Caucasian	Non-Hisp./Latino	-0.000546899	4.1e-06	-0.000512835	-0.00140173	-0.000854521	-0.00128648	2.49239e-05	1.38046e-07	1.42327e-05	-6.73881e-05	3.15553e-06	-0.000240061	-0.425738	-0.0148085	1.73277	-1.87154	-0.21724	-0.557644	0.146554	1.1883	-1.47555	-0.397791	0.0868731	-1.08077	-0.332415	0.260504	-0.54349	-0.465076	-0.347599	-0.344025	-1.06653	-0.622448	1	13	AFR	ASW	47	5	5	10	9	3	4
epp296	Case	Schizoaffective	Multiple/Unknown	Non-Hisp./Latino	-0.000514187	5.37e-06	-0.000477146	-0.00113693	-0.000643597	-0.00081301	-2.80693e-05	1.07101e-07	-3.93971e-05	1.33116e-05	0.000184713	0.000249316	2.2612	-0.666112	-0.0810201	-0.857071	-0.77446	-0.2311	-0.639575	-2.51369	-0.544326	0.614517	0.399563	0.656937	-0.313608	0.307518	-0.209295	-0.0117281	0.57928	0.0449288	-0.160959	-0.739806	1	16	AFR	ASW	40	6.5	7	5	20	17	2
epp302	Case	Schizophrenia	Caucasian	Hisp./Latino	-0.000574024	3.81e-06	-0.000627447	-0.00142052	-0.000824331	-0.000806929	-1.14662e-05	-3.08201e-07	-0.000118406	-0.000120879	5.51415e-05	0.00026659	-0.289649	-0.17093	1.49297	-1.73683	-0.185014	0.792003	-0.197584	-0.182992	-0.527935	1.08892	0.170767	1.35387	1.50664	-1.03315	-0.712066	1.2916	1.476	-0.00122838	2.64526	0.440887	1	20	AFR	ASW	35	4	1.5	13	4	19	6
epp309	Case	Schizophrenia	Caucasian	Non-Hisp./Latino	-0.000594344	3.48e-06	-0.000606624	-0.00145221	-0.0011282	-0.00141579	1.08908e-05	3.40694e-07	-4.66138e-05	-8.16694e-05	-0.000200467	-0.000298972	-0.421004	0.941517	0.0348537	0.659737	-0.347565	-0.805339	-0.269632	0.628512	-1.63658	-0.86895	0.070165	-1.95107	-1.31384	0.255764	1.03069	0.696528	-0.70994	0.183178	-0.320083	0.461758	1	22	EUR	CEU	40	7.5	6	9	18	14	6	0.7286	1.861
epp310	Case	Schizophrenia	Asian	Non-Hisp./Latino	-0.000547399	3.44e-06	-0.000445579	-0.00137386	-0.000971203	-0.00125148	-5.39656e-06	-3.86064e-07	8.37443e-05	-5.5492e-05	-3.62533e-05	-4.79988e-06	-0.376146	-0.314263	-3.94437	-1.22933	-0.516844	-0.161789	-0.409452	-0.440112	1.16476	1.06136	-0.709153	0.273448	-0.285581	1.28352	0.460374	0.475511	-0.434553	0.174191	0.596294	0.56413	1	20	SAS	BEB	43	4	6.5	4	9	17	1
epp312	Case	Bipolar Disorder	Multiple/Unknown	Non-Hisp./Latino	-0.000577486	3.84e-06	-0.000579028	-0.00132669	-0.000921761	-0.00106082	-5.68159e-07	-6.6673e-08	-3.25723e-05	-3.86674e-05	-3.30649e-05	5.60221e-05	-0.505992	-0.765459	-0.359608	0.647302	0.7959	-0.158595	0.190662	0.587901	-1.40054	-0.245836	0.135195	0.00288225	0.13887	-1.6311	0.595998	-1.01462	-0.676807	0.00598314	-0.0648776	-0.279659	1	26	AFR	ASW	61	8.5	7	4	4	10	0	3.482	3.817
epp314	Case	Bipolar Disorder	Caucasian	Non-Hisp./Latino	-0.000565466	3.25e-06	-0.000446698	-0.00116103	-0.000920204	-0.00115485	3.2434e-05	9.94192e-08	0.000104862	0.000193513	3.978e-05	2.8934e-05	-0.42306	0.868811	0.201476	0.736036	-0.243445	-1.98545	-1.3376	-0.180338	0.860605	-0.538092	0.166213	-0.877132	-0.561533	-0.121602	1.22273	0.633165	-0.966907	-0.296017	0.657236	0.01563	0	21	EUR	CEU	38	7.5	6.5	8	20	6	20	0.2763	0.5928
epp318	Case	Bipolar Disorder	Caucasian	Hisp./Latino	-0.000584916	4.32e-06	-0.000545775	-0.00120923	-0.000781561	-0.000810234	-2.88834e-05	7.43415e-08	-5.21756e-05	6.59626e-05	3.31777e-05	0.000215193	-0.302326	-0.280934	1.73631	-2.10189	-0.30776	0.49916	2.11922	0.0231795	1.51446	1.47829	-0.306474	1.45518	1.7176	-0.688193	0.439815	-0.0899931	2.30031	0.507402	0.0192114	-0.0958262	1	13	AMR	MXL	41	4	5.5	12	24	3	26
epp319	Case	Schizoaffective	Caucasian	Hisp./Latino	-0.000553223	4.87e-06	-0.000543003	-0.00111914	-0.000633927	-0.000716458	4.84112e-06	6.95249e-07	-4.0614e-05	0.000182292	0.000249287	0.00038987	-0.378417	-0.28049	1.79713	-2.14956	0.0820719	0.884574	-0.214616	-0.21334	2.01688	1.13595	-0.579147	0.641307	1.12039	-0.942236	-0.787072	-0.818754	2.13718	2.15391	-0.20483	-1.19087	1	15	AMR	MXL	35	6	5	7	24	12	6	2.148	2.034
epp322	Case	Schizophrenia	Asian	Non-Hisp./Latino	-0.000540431	4.62e-06	-0.000519974	-0.00105278	-0.000881517	-0.000987572	2.7411e-06	1.50951e-07	-5.88477e-06	0.000112241	-2.13227e-05	0.000140655	-0.708353	-2.24122	-0.828808	0.431642	4.80147	-1.14904	-0.532715	1.33007	2.53648	2.7287	1.91155	0.373525	1.41458	-0.017731	0.219264	-0.396196	-0.290279	0.121567	-0.21451	0.871802	0	20	EAS	KHV	44	5	7.5	4	26	10	5	0.5582	1.638
epp327	Case	Schizoaffective	Caucasian	Hisp./Latino	-0.000577319	3.24e-06	-0.000560951	-0.00135516	-0.00105903	-0.00132922	5.46241e-06	-3.85534e-07	-3.05645e-05	-2.39073e-05	-0.000156199	-0.000196444	-0.386026	0.423929	0.822846	-0.548367	-0.142176	-0.0698086	0.107714	-0.567166	0.787551	-0.158593	0.0708339	0.578712	2.30848	0.028121	-0.543548	0.76243	1.00241	0.337477	0.497187	1.08112	1	16	EUR	CEU	40	7.5	5	4	11	12	0	-1.86	-2.393
epp330	Case	Schizophrenia	Caucasian	Non-Hisp./Latino	-0.000564876	3.66e-06	-0.000528984	-0.00125272	-0.000766351	-0.00123478	3.7177e-05	4.4645e-07	2.51368e-05	0.000104329	0.000172924	-9.17845e-05	-0.409026	0.849276	0.0591938	0.700424	-0.19855	-0.352562	-0.541267	-0.221617	-1.08257	-0.559343	0.48187	-0.824768	-0.918891	0.611494	0.719627	0.488965	-0.385516	-0.383751	0.50463	-0.756344	0	18	EUR	CEU	74	6.5	7.5	7	7	22	2
epp332	Case	Schizophrenia	Caucasian	Non-Hisp./Latino	-0.000586725	3.16e-06	-0.000635938	-0.00154407	-0.000894293	-0.0011447	1.72239e-05	-1.82086e-08	-7.8611e-05	-0.000178162	2.62503e-05	1.32456e-05	-0.405668	0.919452	0.208009	0.758543	-0.26483	-1.00906	0.236929	-0.265697	0.287099	-1.65801	1.80482	-1.3496	-0.684042	-0.0616968	0.918387	0.566645	-0.535394	0.555041	1.24265	-0.807238	1	21	EUR	CEU	44			9	10	7	2	1.049	-1.284
epp340	Case	Schizophrenia	African American	Non-Hisp./Latino	-0.000459853	5.1e-06	-0.00033798	-0.00118466	-0.000646673	-0.000992245	2.75617e-05	-5.97073e-08	0.000103706	-3.14019e-05	0.000157914	3.89559e-05	2.63594	-0.551831	-0.746966	-0.113182	0.0962046	-0.357464	0.0818092	-0.669296	0.650175	-0.00259838	-0.737006	1.00681	-0.85873	0.0633773	-0.603557	-0.605113	-0.702468	0.7621	-0.0176757	-2.03916	0	22	AFR	ASW	37	8	6.5	11	23	11	5	0.676	0.1389
epp343	Case	Schizophrenia	Caucasian	Non-Hisp./Latino	-0.00058337	3.1e-06	-0.000688169	-0.00140826	-0.00116256	-0.00132013	2.03814e-05	-1.2602e-07	-0.000128693	-4.07901e-05	-0.000245788	-0.000211949	-0.428239	0.856024	0.181181	0.53153	-0.718159	-0.773582	0.0384598	0.275559	-2.37474	-1.1097	0.559836	-1.55268	-0.711911	0.359889	0.895606	1.16819	-0.0919169	-0.0219261	-0.548124	-1.71622	1	22	EUR	CEU	35	7	6.5	5		13		0.5205	-0.08694
epp348	Case	Schizophrenia	Caucasian	Non-Hisp./Latino	-0.00056248	3.68e-06	-0.000400384	-0.00109363	-0.000892928	-0.00122709	3.09681e-05	2.13193e-07	0.000146721	0.000241711	1.88858e-05	-7.0688e-05	-0.431043	0.46815	0.340191	0.417139	0.111241	-0.417777	0.10587	-0.922563	-0.180892	-1.10009	0.114271	-0.54064	-0.169349	-0.188999	0.650418	0.451435	-0.315271	-0.1133	-0.452465	0.276627	0	25	EUR	CEU	41			10	15	22	7	0.04101	-0.3415
epp349	Case	Schizophrenia	Caucasian	Non-Hisp./Latino	-0.000567779	3.68e-06	-0.000609853	-0.00159526	-0.0009863	-0.00120256	2.56395e-05	2.56131e-07	-8.16474e-05	-0.000243051	-4.27482e-05	-0.000132864	0.141425	0.644287	-0.577234	0.602837	1.18323	5.62888	-0.0383786	2.43031	1.66523	2.22408	-2.40581	0.903068	1.52227	4.03541	-5.34054	-5.02588	0.332653	0.115037	0.226273	0.511813	1	22	EUR	TSI	42
epp360	Case	Schizophrenia	Caucasian	Hisp./Latino	-0.000552535	3.59e-06	-0.000624967	-0.0015437	-0.00110013	-0.00131417	3.369e-05	3.02547e-08	-9.11153e-05	-0.000205538	-0.000176052	-0.000153622	-0.445245	0.476233	0.756337	-0.403001	-0.0158734	0.276484	-0.376654	-0.900833	1.01761	-0.172893	0.534317	-0.658443	-0.276391	1.19672	0.652501	-0.119472	-0.425813	-0.575226	0.651135	-0.709734	1	21	EUR	CEU	43	7	6.5	12	14	17	7
epp364	Case	Schizophrenia	Caucasian	Non-Hisp./Latino	-0.00060188	3.29e-06	-0.000618494	-0.00134403	-0.000841563	-0.00125752	-6.96022e-06	-9.99358e-08	-6.66427e-05	3.17733e-06	6.34482e-05	-0.00011943	-0.330364	0.664201	-0.71919	0.426376	0.265431	0.749221	0.558172	-0.646124	-1.68769	-1.02292	0.352308	0.11965	-0.200748	1.31432	-0.740632	-0.236555	0.104164	-2.82692	-0.119296	-0.112091	1	21	EUR	CEU	30			15	30	13	9
epp366	Case	Schizophrenia	Caucasian	Non-Hisp./Latino	-0.000598707	2.82e-06	-0.000574758	-0.00135666	-0.00087271	-0.00116852	4.66594e-06	-3.23644e-07	-1.60107e-05	2.07712e-05	8.26765e-05	-1.48959e-05	-0.426829	0.868506	0.062207	0.639316	-0.330964	-0.424495	-0.982164	0.644509	-0.281475	-0.714354	0.733302	-0.578098	-0.349945	-0.354383	0.817913	0.609477	-0.0560195	0.255394	0.472264	-1.23812	1	25	EUR	CEU	31			10	26	14	9	0.4963	0.7661
epp367	Case	Schizophrenia	Caucasian	Non-Hisp./Latino	-0.00059186	3.34e-06	-0.000537714	-0.00112279	-0.00092337	-0.00112871	-7.25611e-06	-2.61342e-07	-2.48986e-06	0.000211118	-9.87389e-06	1.37138e-05	-0.434711	0.313902	0.689773	-0.322092	0.0695874	0.00560107	-0.192808	-0.242523	0.893577	-0.188439	-0.0119003	0.875093	1.82543	-1.4106	0.431666	1.09971	0.924324	-0.294972	0.032104	0.0334599	1	17	EUR	CEU	41	8	7	5	13	15	5	-0.1724	2.603
epp369	Case	Schizophrenia	Multiple/Unknown	Non-Hisp./Latino	-0.000605325	2.78e-06	-0.000478313	-0.00137619	-0.00111517	-0.00140461	-3.64978e-06	-3.99532e-07	7.91931e-05	-1.13329e-05	-0.000184781	-0.000273987	-0.438085	0.815075	0.0982573	0.600446	-0.0881897	-1.1575	-0.48383	0.773316	-0.640406	-0.813477	0.75037	0.066763	0.433661	-0.00470144	1.01669	0.304861	-0.689538	0.577389	-1.07847	0.181688	1	17	EUR	CEU	51	6	8	4	9	15	2	1.046	2.081
epp371	Case	Schizophrenia	Caucasian	Hisp./Latino	-0.000563048	4.79e-06	-0.000509183	-0.0011859	-0.000710831	-0.000981012	3.41764e-06	7.71031e-07	-3.34206e-06	0.000110623	0.000135308	5.42848e-05	-0.430783	-0.108235	1.55819	-1.78005	0.214118	0.661079	1.17235	0.776774	1.13983	1.63305	-0.951454	1.81578	1.46956	-1.43544	0.491986	0.925467	1.84689	0.882743	0.486125	-1.10926	1	18	AMR	MXL	42	4.5	7	12	25	11	7	-2.894	-7.138
epp372	Case	Schizophrenia	Multiple/Unknown	Multiple/Unknown	-0.000577759	3.93e-06	-0.000557833	-0.00132785	-0.000785544	-0.00112371	-3.62087e-05	-2.58318e-07	-6.37824e-05	-7.35773e-05	8.69627e-05	-4.57317e-05	1.20285	0.187647	-0.314763	0.213971	-0.222237	-0.714915	-0.357839	-0.0451671	0.143104	-0.0335032	0.531136	0.288409	-1.56833	0.848309	1.44305	0.562607	0.0761618	0.00386989	-0.111903	-0.592413	1	16	AFR	ASW	49	3	5.5	3	16	12	0	1.179	1.187
epp373	Case	Bipolar Disorder	African American	Non-Hisp./Latino	-0.000476321	5.45e-06	-0.000417872	-0.00103646	-0.000996671	-0.00103472	5.2815e-06	1.93051e-07	1.39237e-05	9.11537e-05	-0.000177215	-1.35412e-05	2.73358	-0.537241	-0.694647	-0.18127	-0.245706	-0.377675	-0.736713	-1.7627	-1.30389	1.06608	0.194797	1.23522	-0.210843	0.59922	-0.0127151	0.0342157	-0.299419	-1.251	0.927076	0.934404	1	14	AFR	ASW	40	4.5	4	5	19	24	8
epp374	Case	Schizophrenia	Caucasian	Non-Hisp./Latino	-0.000483784	5.3e-06	-0.000425635	-0.00130837	-0.000893852	-0.00120377	1.74966e-06	1.64521e-07	1.11325e-05	-0.000153858	-4.35442e-05	-0.000127864	2.65509	-0.438572	-0.572305	-0.118396	-0.644147	-0.308692	-1.14951	-1.73649	0.904796	0.581927	-0.316265	0.0612027	0.2682	0.687886	-0.0990536	-0.400299	-0.157967	0.448354	0.2171	1.44969	1	21	AFR	ASW	53	5.5	3.5	4	4	15	3	-1.799	-0.4065
epp379	Case	Schizophrenia	Caucasian	Non-Hisp./Latino	-0.000572596	3.37e-06	-0.000447518	-0.00103462	-0.000839571	-0.00113302	2.98315e-05	1.44112e-07	0.000100481	0.000324967	9.93802e-05	2.38577e-06	-0.348459	0.839953	-0.0926552	0.655911	0.369817	1.4728	-0.137183	0.312424	0.411171	0.0948608	-0.278746	-0.383976	0.0919994	2.33591	-1.22229	-1.09207	-0.185692	0.46419	0.0873842	-0.367526	1	21	EUR	IBS	41	6.5	4	7	23	10	4	0.03121	-0.06394
epp381	Case	Schizophrenia	Asian	Non-Hisp./Latino	-0.000566238	4.27e-06	-0.000594443	-0.00127106	-0.00103749	-0.00129742	-1.48852e-05	-3.55818e-07	-5.18046e-05	3.26794e-05	-0.000116445	-8.73947e-05	-0.764986	-2.50396	-0.192611	0.313252	-4.54945	1.52815	1.4349	0.0959288	2.19145	-0.777596	-2.29107	1.67379	0.0201783	-1.05457	-0.313143	-0.398421	-0.960601	-0.170885	0.675768	-0.632884	1	19	EAS	CHB	47	7.5	5	3	11	16	0	0.3729	1.502
epp383	Case	Bipolar Disorder	Caucasian	Hisp./Latino	-0.000551619	3.92e-06	-0.00067344	-0.00149387	-0.000754345	-0.000885159	2.85489e-05	2.60344e-07	-0.000148626	-0.000178596	0.000150972	0.000237055	-0.351502	0.363269	0.84908	-0.447618	-0.111734	-0.171235	-0.0635608	-0.636425	0.675646	0.530733	-0.262173	1.86681	0.369367	-1.2315	1.08558	1.10645	0.082346	1.29417	0.817635	-0.531584	0	19	EUR	CEU	50	7	4	3	4	6	2	1.074	1.326
epp385	Case	Schizophrenia	Multiple/Unknown	Non-Hisp./Latino	-0.000523726	4.22e-06	-0.000466399	-0.00125571	-0.000706015	-0.00111825	3.10867e-05	1.53518e-07	4.63297e-05	-7.37421e-06	0.000196508	1.86762e-05	0.198556	-0.372193	-0.409786	0.368992	0.544918	-0.793167	-0.781012	-0.899463	0.00427246	0.805921	0.256526	-0.1293	0.0564915	1.26142	0.236232	-0.576409	-0.658904	-0.832161	-1.22216	-1.60476	1	13	AFR	ASW	53	8	5.5	7	4	14	0	0.8212	1.012
epp387	Case	Schizophrenia	Caucasian	Hisp./Latino	-0.000547873	4.2e-06	-0.000452312	-0.00130184	-0.000881729	-0.00112799	9.36407e-06	-4.84801e-08	6.03114e-05	2.87832e-05	-1.67857e-05	-4.62679e-05	-0.475589	-0.473616	2.20129	-2.80033	0.0457631	0.29055	-0.253829	1.38927	1.44753	-0.0226256	-1.08326	1.09301	-0.173222	-1.69957	0.158247	0.243943	2.54595	1.32629	0.563193	0.269383	1	18	AMR	MXL	45	4.5	5	3	4	32	2	1.595	2.246
epp388	Case	Schizophrenia	Caucasian	Hisp./Latino	-0.000560656	4.52e-06	-0.00050885	-0.00117246	-0.00103212	-0.0010895	-7.99877e-06	2.02983e-07	-1.14665e-05	0.000110755	-0.00018382	-3.57868e-05	-0.475203	-0.457147	2.132	-2.66455	-0.0810793	-0.00915354	0.286067	-0.0395067	0.415069	1.48958	-0.705798	1.36166	1.53459	-1.65699	-0.865535	1.8916	3.00039	0.352856	1.13957	-0.732295	1	15	AMR	MXL	57	7	5.5	6	10	6	0	-0.02305	0.2837
epp389	Case	Bipolar Disorder	Caucasian	Non-Hisp./Latino	-0.000653369	3.35e-06	-0.000595306	-0.00118843	-0.000985165	-0.00106471	-5.41459e-05	1.5679e-07	-4.9216e-05	0.000164889	-5.63805e-05	8.7294e-05	-0.393514	0.883716	0.13628	0.663384	-0.378222	-0.636674	0.216913	-0.079044	1.53772	-0.334973	-0.172743	-0.709012	-1.0312	-0.376998	1.1765	1.35826	-0.860423	-0.270329	2.12231	1.15081	1	19	EUR	CEU	53	8.5	5	5	4	10	9	1.525	-0.06203
epp390	Case	Schizophrenia	African American	Non-Hisp./Latino	-0.00045415	5.14e-06	-0.000361055	-0.001155	-0.000796365	-0.00119599	2.60159e-05	-1.11889e-07	7.59829e-05	-6.21215e-06	7.51747e-05	-0.00010582	2.75613	-0.588128	-0.672739	-0.195502	-0.41955	-0.146506	-2.37515	-2.02437	-0.550874	0.569837	-0.832871	0.753633	-0.353424	-0.0200031	-0.513842	-0.588241	-0.584393	0.0861041	0.801002	-2.20233	1	19	AFR	ASW	50	7.5	1.5	4	4	14	2
epp392	Case	Schizophrenia	Caucasian	Non-Hisp./Latino	-0.000614145	3.56e-06	-0.000487816	-0.00144089	-0.000998151	-0.00134706	-1.30452e-05	3.64253e-07	6.4094e-05	-8.47201e-05	-5.50213e-05	-0.000177796	-0.416119	0.906081	-0.140882	0.720486	-0.293258	-0.200823	-0.33411	-0.835266	-0.19062	-0.602802	1.16731	-1.93162	-0.425337	0.483358	0.47708	1.29044	-0.7148	0.232944	0.495938	0.266813	1	21	EUR	CEU
epp393	Case	Schizophrenia	Caucasian	Non-Hisp./Latino	-0.000554926	3.98e-06	-0.000541038	-0.00136534	-0.000994875	-0.00110614	2.91249e-05	6.07165e-07	1.51672e-05	3.05821e-06	-6.41257e-05	7.80885e-05	-0.400716	0.489983	-1.42135	-0.0675291	-0.152112	-0.63237	-0.422472	0.465918	-0.290208	-1.1898	0.540546	-1.77914	-0.744758	-0.697596	-0.436792	0.210271	-0.217431	-1.41228	-0.129003	1.63598	1	20	EUR	CEU	58	8.5	6	13	9	12	8	0.798	0.3008
epp399	Case	Bipolar Disorder	Caucasian	Non-Hisp./Latino	-0.000588464	3.46e-06	-0.000612012	-0.00124705	-0.000836652	-0.000999166	6.79373e-06	2.89508e-07	-6.11903e-05	0.000101276	0.000108969	0.000130213	-0.441686	0.783058	-0.035353	0.608469	-0.706396	-2.38247	-1.07928	0.71639	-0.752162	0.258121	-0.0216214	-1.01675	0.505817	1.08619	-0.257095	-0.456329	-0.712271	0.29329	-0.620162	-0.0172776	1	19	EUR	CEU	43	6.5	4	3	4	26	0	2.305	1.509
epp400	Case	Schizoaffective	African American	Non-Hisp./Latino	-0.000455344	5.55e-06	-0.000363074	-0.000999322	-0.00087713	-0.00105972	1.35679e-05	6.8377e-08	5.73939e-05	0.000111987	-7.71938e-05	-5.88686e-05	3.08266	-0.729533	-0.680178	-0.357929	-0.0824616	-0.350177	-0.617894	-1.24088	-0.781794	0.950022	-0.383712	-0.0108371	0.457607	0.559337	-0.0570057	-0.828959	-0.468873	-0.152663	-1.07425	1.18547	1	20	AFR	ASW	41	6.5	3.5	5	6	22	1	-0.9	-1.089
epp403	Case	Schizophrenia	Asian	Non-Hisp./Latino	-0.000548837	4.22e-06	-0.000544518	-0.00135605	-0.00100855	-0.00144436	-4.38929e-06	-3.38864e-07	-2.51663e-05	-0.000181139	-0.000136837	-0.000294231	-0.715487	-2.35385	-0.606405	0.585794	3.22539	-0.881191	-0.416117	0.196432	1.35579	1.93434	0.82062	0.0246463	0.467566	0.496502	-0.229231	-0.712556	-0.669987	0.221076	-0.652687	0.0899445	0	14	EAS	KHV	44	3.5	4.5	9	21	21	6
epp410	Case	Schizoaffective	Caucasian	Non-Hisp./Latino	-0.000617847	3.6e-06	-0.00066707	-0.00155959	-0.00105251	-0.00132779	-1.398e-05	4.02659e-07	-0.00011072	-0.000200637	-0.000149574	-0.000210921	-0.398357	0.885867	-0.0391188	0.717808	-0.0488751	-0.597377	0.689295	0.241232	-0.789913	-1.15362	0.872204	-0.873117	0.0332061	-0.186431	0.986056	0.525472	-0.245581	-0.55587	-1.16702	-0.524867	1	20	EUR	CEU	58	8.5	6.5					1.585	0.9265
epp414	Case	Schizophrenia	Multiple/Unknown	Non-Hisp./Latino	-0.000552237	4.6e-06	-0.000360238	-0.000988153	-0.000609135	-0.000628131	-5.07978e-06	4.60722e-07	0.000133405	0.000270534	0.000286473	0.000471193	1.06143	0.175278	-0.239642	0.313856	0.159587	0.817872	-0.602552	-0.337915	1.03484	0.611275	-0.251454	0.0355689	-0.571963	0.0445992	-0.0462007	-1.05566	-0.54931	0.0232853	-0.882463	0.671682	1	24	AFR	ASW	50	6	4.5	6	5	8	2	-1.211	-0.8508
epp421	Case	Schizophrenia	Caucasian	Non-Hisp./Latino	-0.00059494	3.75e-06	-0.00044364	-0.00141815	-0.000983917	-0.00124669	7.8544e-06	5.77518e-07	0.000111503	-5.66827e-05	-3.66555e-05	-9.51912e-05	-0.418813	0.921841	0.0066123	0.695187	-0.29474	-0.444768	-0.748645	-0.314962	-1.09312	-0.550201	1.1753	-1.87711	0.200212	1.09052	0.204582	1.05069	-0.585875	-0.143581	-0.142183	1.35358	1	20	EUR	CEU	47	7	3.5	3	12	20	0	-0.6919	-0.7193
epp422	Case	Schizoaffective	Caucasian	Non-Hisp./Latino	-0.000592625	3.72e-06	-0.000657081	-0.00151362	-0.00102653	-0.001367	-1.89859e-07	4.5691e-07	-0.000114536	-0.000186728	-7.70628e-05	-0.000220253	-0.415632	0.790219	-0.232619	0.558294	-0.312151	-1.2688	-1.12611	-0.845227	-1.35101	0.7929	-0.571192	0.870253	0.209584	1.12635	-0.462792	0.0225184	0.174281	-0.231467	-1.72801	-1.23377	1	14	EUR	CEU
epp423	Case	Schizophrenia	Caucasian	Non-Hisp./Latino	-0.000612242	3.35e-06	-0.000514711	-0.00107722	-0.0006573	-0.000837174	-2.13444e-05	-1.83695e-08	2.80416e-05	0.000268879	0.000272209	0.000287164	-0.12266	0.744622	-0.0754856	0.521123	-0.514764	-0.208898	-0.393471	0.237808	-0.533199	-0.222314	0.350474	-1.52319	-0.246798	0.216842	0.518308	0.332751	-0.872459	0.140189	1.12995	-0.220766	1	23	EUR	CEU	47	7	1.5	5	20	8	2	-0.8304	0.6887
epp425	Case	Schizophrenia	Caucasian	Non-Hisp./Latino	-0.000589026	3.77e-06	-0.000654088	-0.00150036	-0.00109027	-0.00121365	8.99528e-06	3.92913e-07	-0.000102518	-0.000138201	-0.000179186	-8.23224e-05	-0.38993	0.679751	0.154265	0.188589	0.0617381	0.612942	0.279721	0.00163239	-0.691826	-1.13652	0.860199	0.65725	0.951908	0.121882	-0.699567	0.207029	-0.309633	0.724062	0.663018	-0.145899	1	23	EUR	CEU	61	8.5	4	9	4	16	5	-0.7381	0.3577
epp427	Case	Schizophrenia	Caucasian	Hisp./Latino	-0.000538032	3.58e-06	-0.000385115	-0.00114699	-0.000820199	-0.00106293	2.47187e-05	-5.34442e-07	0.000122888	0.000161786	5.90883e-05	3.30262e-05	-0.309338	-0.194095	1.60337	-1.80428	-0.0624855	1.16722	0.126582	-0.0347868	1.45044	0.76488	-0.689896	2.16586	2.11529	-0.565731	-0.252659	0.224341	2.11424	0.948496	-0.392241	-1.34127	0	16	AMR	MXL	47	8	5.5	6	12	15	3	0.1581	0.02406
epp434	Case	Bipolar Disorder	African American	Non-Hisp./Latino	-0.000477454	5.07e-06	-0.000473592	-0.00109222	-0.00087136	-0.001016	1.02618e-05	-9.00307e-08	-3.50234e-05	6.19889e-05	-4.84417e-05	4.02187e-05	2.61376	-0.502649	-0.533682	-0.135925	-0.256647	-0.0345361	-0.246878	-1.41018	1.12429	0.189057	0.151373	-0.603811	-0.5413	0.432736	-0.568716	-0.491055	-0.39812	0.530475	-1.11038	-0.226305	0	22	AFR	ASW	47	7.5	5	3	9	10	0
epp440	Case	Bipolar Disorder	Caucasian	Non-Hisp./Latino	-0.000615886	4.11e-06	-0.00059231	-0.00133578	-0.000818156	-0.00106412	-1.04073e-05	9.30639e-07	-3.50134e-05	1.99189e-05	9.31479e-05	4.19907e-05	-0.4285	0.895654	-0.00223325	0.811294	-0.263968	-0.637024	0.371675	0.141193	-1.85199	-0.759871	1.21415	-0.618193	-0.265202	-0.318574	1.00586	-0.134124	-0.66798	0.0130434	-0.134462	1.49108	1	20	EUR	CEU	21	7.5	4.5	6	4	18		-0.1166	-0.01618
epp441	Case	Schizophrenia	African American	Non-Hisp./Latino	-0.000498467	4.57e-06	-0.000508581	-0.00136729	-0.000997685	-0.00118462	1.66662e-07	-3.63856e-07	-6.00535e-05	-0.00019409	-0.000148926	-0.000134619	2.33894	-0.352476	-0.543699	-0.0286654	-0.213494	0.0324317	-0.860733	-0.749368	0.481026	0.882705	-0.424086	0.241243	-1.22007	1.0697	0.102879	0.408928	-0.497937	0.41414	0.260505	-0.501123	1	19	AFR	ASW	41	7	3.5	5	28	20	4	0.8902	0.313
epp442	Case	Bipolar Disorder	Caucasian	Hisp./Latino	-0.000619302	3.73e-06	-0.000610957	-0.0013545	-0.000834865	-0.00115787	-3.6496e-05	4.72146e-08	-8.098e-05	-3.56866e-05	3.68655e-05	-5.28829e-05	-0.344392	0.375156	0.737481	-0.467288	0.244644	-0.0278136	0.941335	-0.605735	0.105536	-0.431614	-0.35749	0.980149	1.24759	-0.766438	1.07252	0.868531	0.309968	0.0899598	0.49928	1.33657	0	20	EUR	CEU	48	7	4.5	3	4	16	0	1.069	1.385
epp446	Case	Bipolar Disorder	African American	Non-Hisp./Latino	-0.00050944	4.95e-06	-0.000489983	-0.00119339	-0.000809778	-0.00079803	-1.90797e-06	1.58243e-07	-3.6821e-05	-1.20474e-05	5.1158e-06	0.00021869	2.10291	-0.258115	-0.509519	-0.00360102	-0.0434576	-0.0151722	0.682697	-0.0291749	1.34501	0.883863	-0.199887	1.42392	0.522134	0.670802	-0.616462	-1.03563	-0.635849	-0.579341	-0.559674	0.939751	1	23	AFR	ASW
epp447	Case	Bipolar Disorder	Caucasian	Non-Hisp./Latino	-0.000594312	3.02e-06	-0.000602099	-0.00121344	-0.000850446	-0.00102922	7.31914e-06	-1.61301e-07	-4.95512e-05	0.0001478	7.99921e-05	0.000119024	-0.398592	0.869411	0.0640342	0.687296	-0.0338107	-0.508661	-0.0794338	0.238569	0.639058	-0.728904	1.32045	-1.39916	0.631086	0.512294	0.249791	1.9224	-0.419096	-0.7077	0.919986	-0.779347	1	19	EUR	CEU	69	7	9	6	4	9	2	0.2653	0.8646
epp448	Case	Schizophrenia	Caucasian	Hisp./Latino	-0.000589327	3.74e-06	-0.000479512	-0.00148719	-0.00083635	-0.00102475	-3.11777e-05	-3.2964e-07	1.75556e-05	-0.000208325	3.60357e-05	1.4351e-05	0.194592	0.039411	0.934297	-1.04364	0.0900847	1.04162	0.163874	0.616732	0.554912	1.96573	-1.52286	-1.29205	-1.44276	-1.24863	0.459158	-0.0953179	-0.180417	0.295668	-0.119257	1.34432	1	13	AFR	ASW	48	7.5	8.5	3	12	10	12
epp452	Case	Schizoaffective	Caucasian	Non-Hisp./Latino	-0.000585035	3.71e-06	-0.00054045	-0.00140578	-0.000983362	-0.00116856	2.84632e-07	1.42522e-07	-1.33343e-05	-8.77155e-05	-9.74638e-05	-5.97925e-05	-0.374038	0.475786	0.584131	-0.174233	-0.118651	0.12373	1.05843	-0.486578	1.23649	0.408533	-0.391273	0.11283	0.748841	0.975103	0.958482	0.470055	0.249493	0.451957	0.17512	-0.231649	1	19	EUR	CEU	44	7	3.5	3	6	14	2	-0.9524	-0.5267
epp454	Case	Schizophrenia	Caucasian	Hisp./Latino	-0.000577719	3.85e-06	-0.000453408	-0.00150482	-0.00102211	-0.0011856	6.49156e-06	1.49535e-07	7.14008e-05	-0.000176882	-0.000129178	-0.000102159	-0.347525	0.3021	0.908415	-0.574112	-0.0588679	1.83869	0.68829	0.192954	0.552075	0.835238	-0.797265	1.00063	1.63852	-0.740053	0.118251	-0.929003	1.60381	1.51271	-0.334588	0.339364	1	25	EUR	IBS	40	4.5	3.5	6	12	17	1	1.265	1.447
epp456	Case	Schizoaffective	Caucasian	Non-Hisp./Latino	-0.000597686	3.64e-06	-0.000421499	-0.00124115	-0.000846568	-0.00104278	5.12447e-06	3.87716e-07	0.000134956	0.000124652	9.15872e-05	9.98583e-05	-0.403284	0.845631	0.083803	0.498011	0.00282274	0.31646	-0.61717	-0.240958	-1.66393	-0.901097	0.43579	-1.70197	-1.02832	0.104121	0.155339	-0.00953904	-0.330892	1.61576	-2.23218	0.349987	0	25	EUR	CEU	41	4.5	7.5	11	19	21	3	-0.6396	0.2248
epp467	Case	Schizophrenia	Caucasian	Non-Hisp./Latino	-0.000585245	3.5e-06	-0.000535176	-0.00119436	-0.000995736	-0.00122711	2.02598e-05	2.7168e-07	2.1057e-05	0.000180693	-6.8297e-05	-9.69449e-05	-0.353537	0.875072	-0.172457	0.566431	0.274726	1.65961	0.172811	0.351876	-0.702923	-0.848097	0.421727	-0.924101	-1.12305	2.05503	-1.40584	-1.52209	-0.79264	-1.1783	0.703121	1.3592	1	25	EUR	IBS	87	8	5.5	4	4	6	1	-0.2804	0.8657
epp468	Case	Schizophrenia	Caucasian	Non-Hisp./Latino	-0.000577327	3.27e-06	-0.000528855	-0.00118574	-0.000776711	-0.000942319	2.63536e-05	4.24897e-10	2.66299e-05	0.00017838	0.000157905	0.00019211	-0.335142	0.777397	-0.207253	0.754376	0.0667557	1.40021	-0.114492	-0.0115524	-1.27747	-0.667145	0.260947	0.312889	0.0431279	-0.343255	-0.875793	-1.3527	-0.115919	-1.0125	0.872235	0.36119	1	12	EUR	CEU	43	3	1	5	6	26	3	1.161	1.148
epp469	Case	Schizophrenia	African American	Non-Hisp./Latino	-0.000477865	5.75e-06	-0.000348692	-0.00110216	-0.000798255	-0.00110025	3.43383e-07	4.1785e-07	8.05562e-05	2.25994e-05	3.81147e-06	-7.80233e-05	2.86488	-0.608842	-0.737241	-0.154685	-0.0715418	-0.278245	-0.172756	-1.61171	-0.333945	0.529409	-0.130128	0.933332	-1.97774	0.486874	-0.219296	-0.470294	-0.432774	-0.474351	1.5569	-1.08143	0	15	AFR	ASW	44	6	3.5	9	14	10	16	1.763	3.196
epp470	Case	Schizophrenia	Caucasian	Non-Hisp./Latino	-0.000614056	3.01e-06	-0.000653829	-0.001407	-0.00101727	-0.00120202	-1.26339e-05	-1.84608e-07	-0.000102355	-5.11713e-05	-8.08518e-05	-2.85611e-05	-0.380378	0.918348	0.03619	0.806769	-0.247334	-0.50429	-0.10185	-0.812305	0.568154	-0.962872	0.394942	-1.97051	-0.651188	0.0812262	0.832748	0.482046	-0.943273	-0.239807	-0.983396	-0.317152	1	19	EUR	CEU	40	8	7	4	11	6	0
epp471	Case	Schizoaffective	Asian	Non-Hisp./Latino	-0.000537781	4.49e-06	-0.000364996	-0.00123318	-0.000929663	-0.00106528	4.65493e-05	9.07709e-07	0.000174161	8.5774e-05	-2.06443e-05	5.58199e-05	-0.48886	0.00983634	-0.171346	0.556095	-1.55352	-0.33879	0.948955	0.0138823	0.351646	0.58376	1.46477	0.0405331	-1.76503	-0.637499	0.351806	0.792987	-0.82079	0.422376	0.475138	0.478784	1	16	EUR	CEU	44	8	6	15	16	5	17
epp477	Case	Schizophrenia	Caucasian	Hisp./Latino	-0.000565199	4.44e-06	-0.000400487	-0.00127362	-0.000779144	-0.000999993	-2.10876e-05	-9.44806e-08	9.18131e-05	1.02773e-05	5.35659e-05	6.70088e-05	-0.508703	-0.732971	2.72896	-3.4185	0.225873	-0.207397	0.248907	0.0293245	1.51666	0.774215	-0.826729	2.11411	1.67076	-3.1293	0.750383	1.08927	3.48137	1.69167	0.461458	-0.35978	1	20	AMR	MXL	58	7.5	5	4	4	4	1	-0.3829	0.1953
epp479	Case	Schizophrenia	Caucasian	Hisp./Latino	-0.000614032	3.22e-06	-0.000531524	-0.00132564	-0.00101231	-0.00138946	-5.10947e-05	-9.16445e-07	-2.66453e-05	-2.80799e-05	-0.000149033	-0.000328898	-0.407574	-0.207552	1.79745	-2.02719	0.0599899	0.98122	0.380638	0.0301652	0.454524	1.35261	-0.386078	1.52066	1.00267	-0.738812	-0.0109238	0.941221	2.10126	1.41405	-0.0754185	-0.215901	1	16	AMR	MXL	50	6	7.5	6	12	16	3	0.1915	0.8502
epp481	Case	Schizoaffective	Multiple/Unknown	Non-Hisp./Latino	-0.000480001	5.51e-06	-0.000447016	-0.00109779	-0.00063876	-0.00100133	-1.27413e-06	1.89621e-07	-1.6367e-05	3.3895e-05	0.000183105	3.79375e-05	2.85286	-0.610082	-0.662199	-0.167333	-0.162699	-0.0803789	-0.789433	-1.67473	-0.301022	0.574686	-0.556691	0.343234	0.86035	1.21255	0.133493	0.297953	-0.659475	-0.626373	0.0766247	-0.400055	1	25	AFR	ASW	21	7	5	15	19	11	19	0.2297	0.2642
epp482	Case	Schizophrenia	Caucasian	Hisp./Latino	-0.000546068	4.68e-06	-0.000386991	-0.00108939	-0.000849884	-0.00110254	1.79977e-05	5.40556e-07	0.000121088	0.000212219	-1.79705e-05	-4.28181e-05	-0.459809	-0.205419	1.75156	-2.12953	0.310198	0.658647	1.44329	0.0478809	1.1176	0.427443	-1.26531	2.41362	2.43473	-1.64261	-0.155224	0.539461	2.76666	1.55252	1.50267	1.34444	1	20	AMR	MXL	45	5	2	7	4	18	1	0.5056	-0.05099
epp483	Case	Schizophrenia	Asian	Non-Hisp./Latino	-0.000561094	4.58e-06	-0.000656039	-0.0011857	-0.000948407	-0.0013938	-9.22808e-06	-1.1324e-08	-0.000118759	3.59016e-05	-8.93211e-05	-0.000257096	-0.76298	-2.51999	-0.476629	0.625883	1.61455	-0.020408	0.680638	1.09541	0.570518	0.176087	-1.15145	-0.339163	0.281245	-0.943591	-0.16273	0.0247673	-0.310492	-0.633871	0.567504	0.0158289	0	18	EAS	KHV	63	7	6	4	4	8	0	0.6249	-0.3191
epp484	Case	Schizoaffective	Caucasian	Hisp./Latino	-0.000529597	4.04e-06	-0.000475511	-0.00122255	-0.000766258	-0.00114823	1.92438e-05	-4.04969e-07	2.25768e-05	7.97822e-05	5.78754e-05	-0.000100565	-0.417713	-0.622701	2.46198	-3.13888	-0.21999	0.226117	0.984962	0.878413	1.73788	0.395445	-1.53062	2.22833	2.31698	-2.8314	1.01095	0.511821	1.30066	-0.182365	1.15533	0.805767	1	18	AMR	MXL	46	6	6	15	13	7	16	1.725	1.712
epp488	Case	Schizophrenia	Caucasian	Non-Hisp./Latino	-0.000607174	2.75e-06	-0.000472385	-0.00139436	-0.00104367	-0.00112491	-1.94588e-06	-4.32251e-07	8.66902e-05	-2.50268e-05	-0.000125393	-3.09982e-07	-0.408321	0.864555	0.124646	0.741428	-0.335498	-0.515424	0.255704	0.483509	-0.716444	-1.22249	0.792797	-1.213	-1.27886	0.567933	1.20577	0.896572	-0.59931	0.514674	-2.64484	1.31269	1	20	EUR	CEU	45	6	3.5	7	9	14	3	-0.1261	-0.2492
epp490	Case	Schizophrenia	Caucasian	Hisp./Latino	-0.000528816	4.29e-06	-0.000440976	-0.00150576	-0.000861008	-0.000907878	2.79153e-05	7.33384e-08	5.69931e-05	-0.000227209	-2.33474e-05	0.000113337	-0.208346	-0.26473	1.58391	-1.94391	0.114355	0.589428	0.933158	0.529949	0.170357	1.66432	-0.464332	1.86293	3.18165	-0.548613	-0.270479	0.783287	2.55956	1.91822	0.42866	-0.174639	0	14	AMR	MXL	30	4	3	14	31	26	2
epp492	Case	Schizoaffective	Caucasian	Non-Hisp./Latino	-0.000586238	3.01e-06	-0.000472795	-0.00148518	-0.00082538	-0.00124073	1.54812e-05	-2.22221e-07	7.80543e-05	-0.000124927	0.000100645	-0.000113713	-0.347421	0.808763	-0.256115	0.690811	0.0727921	0.971516	0.279395	0.422892	-0.00130448	-0.261142	0.458467	-0.159833	0.102278	0.0829344	-1.04972	-1.27094	0.149688	-1.14751	0.581375	0.288902	0	17	EUR	CEU	60	8.5	6	3	4	19	3	-0.8854	-1.144
epp505	Case	Schizoaffective	Asian	Non-Hisp./Latino	-0.000564714	4.17e-06	-0.00061688	-0.0011948	-0.000950724	-0.0012934	-3.63608e-06	3.56184e-08	-9.13404e-05	0.000105399	-1.12125e-05	-0.000130442	-0.541003	-1.13284	0.135591	0.0175938	-3.1326	0.76694	0.186113	-0.0659447	1.85816	1.40384	1.30797	-0.376778	0.911878	-0.828063	-0.114493	-0.420983	0.163791	0.447266	2.18272	-0.169967	1	19	AFR	ASW	47	6	3.5	5	18	12	4
epp511	Case	Schizophrenia	Caucasian	Hisp./Latino	-0.000548114	4.55e-06	-0.000392676	-0.00112232	-0.000903351	-0.00113672	-2.50151e-05	-1.22328e-07	7.97427e-05	0.000111051	-6.37324e-05	-7.33068e-05	1.28466	-0.363497	0.452654	-0.963343	-0.0774852	0.651722	0.222677	-0.207637	1.55661	0.200506	-0.0214914	1.21267	0.753554	-2.06188	-0.256562	-0.74322	0.782174	0.381813	-0.298548	-1.04373	1	18	AFR	ASW	49	7	5	8	20	12	2	-0.4963	-0.4365
epp512	Case	Schizophrenia	Caucasian	Non-Hisp./Latino	-0.000553985	3.5e-06	-0.000570915	-0.000946401	-0.000798353	-0.00110435	3.27958e-05	-5.68845e-08	-2.964e-05	0.000377819	0.000116815	3.68015e-05	-0.4978	0.108896	0.132312	0.256682	0.548308	-0.00512129	-0.0933621	0.30038	0.902496	0.0779494	0.0448371	1.20542	0.515574	0.300675	1.02986	-0.911542	-0.691758	-0.0698913	0.350488	0.522128	1	18	EUR	CEU	41	2	1
epp515	Case	Schizoaffective	Caucasian	Non-Hisp./Latino	-0.000604236	2.58e-06	-0.000666734	-0.0015509	-0.000838806	-0.00114814	-4.27781e-06	-6.74887e-07	-0.000115124	-0.000197523	7.88823e-05	-3.14723e-05	-0.295661	0.833602	-0.0909162	0.673146	0.0370868	-0.124699	0.0634467	0.312985	-0.992181	-0.609487	0.187988	-0.471543	-1.45318	1.22477	0.330967	0.115156	-0.657047	0.328291	-0.0412207	-1.64017	0	20	EUR	CEU	41	3.5	1.5	8	16	12	0	0.2353	2.724
epp516	Case	Schizophrenia	Caucasian	Hisp./Latino	-0.000597899	2.5e-06	-0.000553799	-0.00117619	-0.000842025	-0.00115877	1.45533e-06	-8.22195e-07	-6.17321e-06	0.000175816	8.72791e-05	-2.40761e-05	-0.378301	0.757551	0.167039	0.499805	-0.311882	0.634266	-0.0292242	-0.462321	-0.725465	-0.318518	0.282191	-0.897359	-0.246111	1.01505	0.547516	-0.126258	-0.398636	0.382301	-0.729929	-0.786049	1	17	EUR	CEU	46	7.5	4.5	5	10	20	0	-1.209	0.6185
epp527	Case	Bipolar Disorder	Caucasian	Non-Hisp./Latino	-0.000644434	3.69e-06	-0.000531183	-0.00136422	-0.000925033	-0.0010475	-4.44872e-05	4.93228e-07	2.20776e-05	-1.45062e-05	-5.34582e-07	8.60993e-05	-0.400875	0.880665	0.0443145	0.712201	-0.370255	-1.56471	-0.235157	-0.150893	-1.04472	-0.698575	1.00755	-0.470904	-0.297813	0.696027	0.612422	-0.260194	-0.762318	-0.0630461	-1.28537	1.96187	1	18	EUR	CEU	63	6	5.5	7	4	11	3
epp528	Case	Schizophrenia	Multiple/Unknown	Non-Hisp./Latino	-0.000574726	3.94e-06	-0.000494458	-0.00117232	-0.00100635	-0.00102687	3.08934e-06	7.75731e-08	4.98448e-05	0.000114625	-0.000125346	0.000106203	-0.560595	-0.68962	-0.420148	0.606	1.2247	-0.083739	0.650487	0.351179	0.0249619	-0.328376	0.387354	-1.11416	-0.53381	-0.263636	0.570605	0.410865	-0.740671	-0.808031	-1.17334	1.02409	1	16	EUR	CEU	51	6	8	4	4	25	0	0.07779	-1.29
epp530	Case	Schizophrenia	African American	Hisp./Latino	-0.000512384	4.47e-06	-0.000450356	-0.00119726	-0.000811388	-0.00113135	1.68325e-05	2.36264e-08	2.85565e-05	3.82568e-05	6.86457e-05	-3.45007e-05	1.20279	-0.12484	0.0181138	-0.38978	-0.444477	-0.0630473	-0.724141	-0.835836	0.966028	0.711161	-0.0630017	0.482518	-0.321257	-1.37199	-0.167015	0.261373	0.212802	0.727029	0.19923	-2.20352	1	17	AFR	ASW	41	4.5	3.5	7	25	24	3
epp533	Case	Schizophrenia	Caucasian	Non-Hisp./Latino	-0.000633794	2.73e-06	-0.000521455	-0.00145368	-0.000619445	-0.000915893	-2.88541e-05	-4.57354e-07	3.23168e-05	-9.21924e-05	0.000311377	0.000215948	-0.391306	0.875242	0.0993886	0.821056	-0.187255	0.223273	0.0473016	0.133772	-0.315232	-0.546388	0.212945	-0.627856	-0.656102	-0.0818341	0.338838	-0.481054	-0.785322	0.259877	-1.30841	-0.353889	0	22	EUR	CEU	47	7	5	4	13	18	0
epp545	Case	Schizophrenia	Caucasian	Non-Hisp./Latino	-0.000575768	3.69e-06	-0.000717609	-0.0015633	-0.000966848	-0.00114515	2.53946e-05	5.06723e-07	-0.000161387	-0.000202819	-4.36156e-05	2.4035e-06	-0.446446	0.874082	0.00559245	0.637708	-0.369338	-1.35386	-0.00989311	-0.0880675	-0.393622	-1.13041	0.785465	0.301187	0.96292	0.188276	1.66975	0.745615	-0.379367	0.103803	0.29502	1.04359	1	21	EUR	CEU	60	6	7.5	5	5	16	3
epp549	Case	Schizophrenia	African American	Non-Hisp./Latino	-0.000510451	5.04e-06	-0.000411337	-0.00110303	-0.00094108	-0.00111791	-2.8245e-06	2.37042e-07	5.54493e-05	0.000102275	-6.33717e-05	-1.45219e-05	2.11169	-0.294998	-0.510878	0.0227475	-0.173327	-0.240862	-1.73548	-1.06453	-0.0535756	-0.396642	-0.415614	2.18774	-0.497719	-0.98203	0.482107	-0.421131	-0.866006	0.356932	-0.024908	0.604117	1	17	AFR	ASW	43	5	3	7	4	27	1	0.373	0.2296
epp551	Case	Bipolar Disorder	Caucasian	Non-Hisp./Latino	-0.000620627	2.83e-06	-0.000674965	-0.00153697	-0.00113431	-0.00106234	-1.8341e-05	-3.15389e-07	-0.000120785	-0.000170367	-0.000207598	4.97117e-05	-0.357546	0.877778	0.0244918	0.739742	-0.440609	-0.75724	-0.00597016	1.24463	0.0110466	-0.389329	0.994112	-0.243578	-0.222976	0.0858468	-0.0553004	-0.150693	-0.461905	0.249152	-0.043145	-0.438495	0	19	EUR	CEU	60	8.5	5	4	4	18	3	1.224	5.339
epp553	Case	Bipolar Disorder	Caucasian	Non-Hisp./Latino	-0.000587176	3.01e-06	-0.000589501	-0.0014372	-0.00103712	-0.00118365	1.38335e-05	-2.53986e-07	-4.18466e-05	-8.39067e-05	-0.000127214	-7.52973e-05	-0.32721	0.828445	-0.188859	0.628167	-0.0429258	0.962598	0.794923	0.274529	-0.277231	-0.174766	-0.0519472	-0.00354112	-0.723914	1.66044	0.126369	0.302103	-0.129871	-1.27157	0.115633	-0.138481	1	25	EUR	CEU	29	3	2.5	12	18	17	10
epp555	Case	Schizoaffective	Caucasian	Non-Hisp./Latino	-0.000591649	2.82e-06	-0.000508528	-0.00148356	-0.00100522	-0.00109926	6.07343e-06	-3.65517e-07	3.51279e-05	-0.000131774	-5.58269e-05	5.74292e-05	-0.345267	0.868064	-0.131749	0.751889	-0.408776	-0.0038368	-0.31436	0.0278167	1.47889	0.383537	0.537318	0.206951	-0.910846	0.690676	-0.743051	-1.24788	-0.361149	-0.339257	-0.611403	2.48735	1	17	EUR	CEU	20	7.5	8	8	22	16	1
epp558	Case	Schizophrenia	Caucasian	Non-Hisp./Latino	-0.000610028	3.43e-06	-0.000576566	-0.00100641	-0.000833147	-0.000748324	-1.11677e-05	1.54233e-07	-2.69684e-05	0.00034019	7.96522e-05	0.000388094	-0.397979	0.838697	0.0586509	0.536761	-0.172839	-0.659973	0.289389	-0.61909	-0.727475	-0.803968	0.925133	-2.22255	-0.978884	-0.49412	0.930856	0.346907	0.0183461	0.565388	2.00678	0.0185975	1	21	EUR	CEU	47	5	4	5	8	18	3	-0.4279	0.1173
epp570	Case	Schizophrenia	Caucasian	Non-Hisp./Latino	-0.000626187	3.14e-06	-0.000549608	-0.00110629	-0.000917966	-0.00105737	-2.46372e-05	-3.97315e-08	2.34445e-07	0.000243864	-3.38861e-06	6.56806e-05	-0.409319	0.906319	0.0511612	0.709427	-0.179859	-0.838364	0.403849	0.1245	0.0290198	-0.399115	1.06638	-1.20165	-1.18986	0.432235	0.640957	0.818439	-0.864147	-0.689594	0.42245	0.251558	1	20	EUR	CEU	50	5.5	6	3	14	6	1
epp572	Case	Bipolar Disorder	Caucasian	Non-Hisp./Latino	-0.000600502	3.44e-06	-0.000533803	-0.0012163	-0.00113518	-0.00131774	1.23605e-07	2.19089e-07	2.22305e-05	0.000146605	-0.000196267	-0.000147372	-0.396804	0.851518	0.0503501	0.720349	-0.682206	-0.913163	-0.344995	-0.657585	-0.409877	-1.29668	0.748895	-2.38898	-0.661505	-0.720706	0.535672	0.232622	-0.691402	1.01506	-0.596633	-0.896691	1	20	EUR	CEU	72	8	5.5	4	4	5	5	-0.913	-0.706
epp580	Case	Schizophrenia	Asian	Non-Hisp./Latino	-0.000579668	3.93e-06	-0.000480276	-0.00118266	-0.00080878	-0.0011136	-4.43713e-05	-5.58575e-07	1.3381e-05	-5.72714e-05	2.51101e-05	-1.14383e-06	-0.632463	-2.05519	-1.3597	0.290264	5.04823	-1.02074	0.591106	0.188062	3.43621	4.26218	3.03281	-0.317456	0.337246	-0.439379	-0.845405	-0.568629	-1.13598	0.113617	-0.815759	0.488401	1	15	EAS	CDX	34	3	4	13	13	32	7	-1.135	-2.604
epp581	Case	Schizophrenia	Asian	Non-Hisp./Latino	-0.000524341	3.54e-06	-0.000566879	-0.00141931	-0.000710077	-0.00120257	2.49587e-05	-2.39211e-07	-3.65465e-05	-9.89736e-05	0.000196822	1.87029e-05	-0.315209	-0.130664	-3.43496	-1.0446	-0.0726441	-0.0266478	0.484975	-0.348554	1.52637	0.377034	-1.04167	-0.306035	-0.0454139	-0.200152	-0.528001	0.113734	-0.465	-1.73332	-2.22758	-0.102115	1	18	SAS	BEB	44	5	3	11	7	23	11
epp589	Case	Schizophrenia	Asian	Non-Hisp./Latino	-0.00052885	4.71e-06	-0.000475837	-0.0011327	-0.000765896	-0.000946996	1.99647e-05	1.13923e-07	4.98744e-05	4.13461e-05	7.6137e-05	0.000162528	-0.74427	-2.40359	-0.680507	0.647428	3.41982	-0.458163	0.385272	0.331402	-0.626729	1.46672	0.197472	0.668739	0.0332321	-0.537552	-0.340011	-0.125963	-0.389566	-0.17609	-2.23619	0.215675	1	20	EAS	KHV
epp590	Case	Bipolar Disorder	Caucasian	Hisp./Latino	-0.000589339	3.25e-06	-0.000591397	-0.00159827	-0.000902907	-0.00107649	1.3059e-05	4.67951e-08	-4.08748e-05	-0.000239417	2.26539e-05	5.58112e-05	-0.350879	0.843571	0.00858427	0.841836	-0.412297	0.14513	0.407517	0.25913	0.538928	-0.44768	0.392656	0.281214	0.421562	0.352404	-0.420225	-0.61514	-0.141665	-0.485476	2.41549	0.35495	1	24	EUR	CEU
epp595	Case	Schizophrenia	Caucasian	Hisp./Latino	-0.000568224	3.81e-06	-0.000399623	-0.00125483	-0.000923926	-0.00116193	1.63007e-05	1.97409e-07	0.000130216	7.47549e-05	-7.92332e-06	-5.3696e-05	-0.433981	0.42154	0.835838	-0.604162	-0.129715	0.527933	-0.429904	-0.297804	-0.578356	0.767793	0.270462	-0.585821	-0.443804	1.35244	-0.933167	-2.26591	-0.307734	0.416102	0.41438	1.60136	0	23	EUR	IBS	41	6.5	4.5
epp598	Case	Schizoaffective	Multiple/Unknown	Non-Hisp./Latino	-0.000516316	4.27e-06	-0.000476432	-0.00117539	-0.000748615	-0.000921198	1.34378e-05	-2.2081e-07	5.79728e-06	3.79199e-05	0.000111842	0.00019241	1.43204	-0.00329696	-0.328318	0.219941	0.0021851	-0.594795	-0.378482	-2.56535	-0.799367	-0.609567	1.41208	-0.0968658	0.240246	0.458747	-0.0515588	-0.561662	-0.817306	0.190109	0.140239	0.53842	0	15	AFR	ASW	47	7	6	5	20	10	8	1.061	1.941
epp601	Case	Schizoaffective	Asian	Non-Hisp./Latino	-0.000544362	4.81e-06	-0.00041529	-0.00116407	-0.00107389	-0.00106199	3.33875e-05	9.05466e-07	0.000135965	0.000168067	-0.000141616	9.34685e-05	-0.599886	-0.784008	-0.189015	0.480603	-2.78871	0.490217	0.266933	-0.0477493	-1.25053	-0.442048	-0.0281264	-0.0422124	-0.116773	1.10972	0.0744761	-0.352181	-0.537166	-0.720283	0.308935	0.373783	1	22	AFR	ASW	40	7	5	13	15	14	3	-0.2567	-1.626
epp610	Case	Bipolar Disorder	Caucasian	Non-Hisp./Latino	-0.000600277	4.11e-06	-0.000677825	-0.00152851	-0.000799238	-0.00115971	4.5449e-07	8.5201e-07	-0.000137734	-0.00019116	0.00012723	-2.40023e-05	-0.3786	0.849922	-0.103343	0.793252	-0.0945649	1.30463	0.640832	-0.829876	0.650898	0.576696	0.382022	0.699098	0.407727	0.681081	-0.723768	-1.14106	-0.169762	0.131657	0.120289	0.491293	0	32	EUR	IBS	48	7.5	5	6	6	15	0	0.8327	0.2976
epp618	Case	Bipolar Disorder	Caucasian	Hisp./Latino	-0.000533597	4.49e-06	-0.000394373	-0.00125417	-0.000855001	-0.000879159	1.31624e-05	-2.2949e-08	0.000103715	4.83727e-05	-1.68102e-05	0.000148016	-0.536277	-0.740163	2.80486	-3.61242	-0.32215	0.093204	-0.0617196	1.13616	-0.169046	1.03794	-0.873664	1.36019	1.9685	-2.60065	0.943165	1.83914	3.82755	1.69872	-0.700269	0.0622459	1	15	AMR	MXL	58	7.5	5.5	6	6	23	4
epp625	Case	Schizophrenia	Caucasian	Non-Hisp./Latino	-0.000574891	3.69e-06	-0.000469068	-0.00104686	-0.000839575	-0.000996106	1.79154e-05	3.00895e-07	5.79836e-05	0.000264844	7.89676e-05	0.000111339	-0.295007	0.751234	0.230355	0.526862	-0.0391765	0.945361	0.41841	-0.878334	0.405204	1.54514	-1.01124	-0.524897	-2.19157	-0.623965	-0.2078	0.23892	-0.897327	0.833893	1.81101	-1.50157	1	27	EUR	IBS	37	4	1	7	19	15	7	0.8784	0.8884
epp634	Case	Schizophrenia	Asian	Non-Hisp./Latino	-0.000538365	4.27e-06	-0.000561759	-0.00130954	-0.000779912	-0.00113858	1.30931e-05	-3.21406e-07	-2.41003e-05	-9.2918e-05	8.80421e-05	2.13412e-06	-0.765599	-2.51476	-0.459136	0.673702	1.60763	-0.331099	0.211469	0.809636	-0.141844	0.297428	-1.46762	0.719215	0.0402536	-0.543474	-0.164878	-0.764708	-0.614292	0.0190547	0.517993	0.351957	1	20	EAS	CHS	50	7.5	4.5	7	9	14	4	1.536	0.4292
epp641	Case	Schizophrenia	Asian	Non-Hisp./Latino	-0.000533888	4.54e-06	-0.000630917	-0.00120812	-0.000884278	-0.00110509	1.80992e-05	-4.80734e-08	-8.78086e-05	3.28382e-05	5.48762e-07	7.17253e-05	-0.730319	-2.44497	-0.489607	0.492374	1.27552	0.0971854	-0.18155	0.554791	0.0554306	-0.599388	-1.47434	-0.548842	-0.504659	-0.135011	-0.178931	-0.815096	-0.826666	0.169253	-1.47787	-0.405526	0	16	EAS	CHS	50	5.5	2.5	11	11	8
epp648	Case	Bipolar Disorder	Caucasian	Non-Hisp./Latino	-0.000649032	3.86e-06	-0.000646367	-0.00144579	-0.000826218	-0.00102368	-4.34856e-05	7.60113e-07	-8.29065e-05	-6.80036e-05	0.000105466	9.79442e-05	-0.424177	0.88482	0.0156815	0.773488	-0.268928	-1.25064	-0.41472	1.37599	-0.80921	-1.0738	1.05208	-2.04363	-1.01575	-0.462962	1.50858	0.131958	-0.602321	-1.16683	0.048549	0.686089	0	17	EUR	CEU	50	8	5	5	4	9	0	0.1071	0.6567
epp667	Case	Schizoaffective	Caucasian	Non-Hisp./Latino	-0.000611571	2.99e-06	-0.000549457	-0.0013486	-0.000890566	-0.000980343	-8.06396e-06	-1.8059e-07	1.1385e-05	2.23415e-05	3.94239e-05	0.000164381	-0.428055	0.883818	0.130588	0.681222	-0.532431	-1.28818	-0.297477	0.171935	-0.967328	-1.44301	0.168636	-1.36383	0.178127	1.10131	0.607228	1.65599	-1.01481	0.160696	-1.59938	0.329854	0	29	EUR	CEU	47	7	4.5	7	15	8	0	0.03512	0.3705
epp668	Case	Schizoaffective	Caucasian	Hisp./Latino	-0.000548961	4.69e-06	-0.000489227	-0.00134451	-0.000924555	-0.00135167	1.67725e-05	6.54486e-07	1.77958e-05	-4.33845e-05	-5.75173e-05	-0.000271142	-0.309375	-0.0828559	1.41397	-1.573	0.326079	1.16397	0.649134	0.0786962	1.70245	1.0643	-0.863592	0.605821	1.49353	-0.0808217	0.261946	-0.623009	0.877952	1.23644	-0.148798	0.535342	0	20	AFR	ASW	51	8.5	4.5	9	7	8	3	0.701	1.418
epp670	Case	Schizophrenia	Caucasian	Hisp./Latino	-0.000563434	4.21e-06	-0.000441743	-0.00143497	-0.000726821	-0.00114887	1.47029e-05	3.99083e-07	8.30336e-05	-0.00010437	0.000157281	-6.01017e-05	-0.367376	0.171084	1.11206	-1.06245	-0.143284	1.05084	0.479213	0.256159	0.336007	0.244479	-0.373791	0.455924	1.39667	-0.691351	-0.39242	0.706534	1.54856	1.69575	0.396706	-0.884118	1	19	AFR	ASW	43	6	3.5	4	7	14	1	-2.344	-3.546
epp671	Case	Bipolar Disorder	Caucasian	Non-Hisp./Latino	-0.000606059	3.55e-06	-0.000519293	-0.00141222	-0.00103624	-0.00118765	-1.87968e-06	3.57363e-07	3.97694e-05	-4.78673e-05	-0.000133992	-8.9166e-05	-0.408069	0.887237	0.0287893	0.673977	-0.707562	-1.03823	0.655778	0.499246	-1.83863	-1.16216	0.707243	-1.9722	-1.77058	1.05952	0.926216	1.01832	-0.605459	-0.34908	0.142834	1.29851	0	23	EUR	CEU	53	8.5	6	3	4	5	5	0.2321	0.3605
epp672	Case	Bipolar Disorder	Caucasian	Hisp./Latino	-0.000528344	4.42e-06	-0.000364413	-0.00104516	-0.000517815	-0.000803742	1.59245e-05	7.74505e-08	0.000125971	0.000206676	0.000303065	0.00022611	0.759946	-0.0862438	0.55592	-0.646615	-0.591301	-0.030344	1.52499	-0.225146	0.0498205	0.16904	-0.182914	0.373267	0.184854	-0.815822	0.31902	0.170953	0.338355	1.36337	1.99543	1.54015	0	23	AFR	ASW
epp673	Case	Schizophrenia	Caucasian	Hisp./Latino	-0.00055238	4e-06	-0.000446437	-0.00116174	-0.000926976	-0.00124165	2.87297e-05	2.78033e-07	8.37537e-05	0.000174297	-3.96144e-05	-0.000159847	-0.278473	0.28167	0.77937	-0.711563	-0.150707	0.872507	0.409883	0.630772	-0.248675	0.0604333	0.167349	0.587165	0.785372	0.189622	0.441622	-0.662987	0.380026	0.945319	-1.64302	0.425918	1	16	AFR	ASW	38	5.5	3.5	8	14	31	0	-1.296	-0.7406
epp691	Case	Bipolar Disorder	Caucasian	Non-Hisp./Latino	-0.000563313	3.41e-06	-0.000473307	-0.00128914	-0.000888228	-0.00125862	4.00527e-05	2.44258e-07	8.71607e-05	7.64184e-05	4.43299e-05	-0.000112264	-0.412845	0.89296	0.048045	0.766727	-0.338093	-1.32587	-0.461846	0.0233619	-1.21495	-1.32562	1.22131	-1.99125	-0.593173	-0.132584	1.44859	0.124449	-0.160075	0.212918	-0.475071	0.170151	1	19	EUR	CEU	47	6.5	3.5	6	9	20	5	0.473	1.543
epp693	Case	Schizophrenia	Multiple/Unknown	Non-Hisp./Latino	-0.000532847	4.46e-06	-0.000488723	-0.00116634	-0.000882621	-0.00109795	-2.0874e-06	2.27824e-08	-2.53881e-06	5.87018e-05	-1.6833e-05	-1.4174e-05	1.41832	0.0308017	-0.463598	0.0766981	-0.136457	-0.667789	-0.765532	-1.51459	-1.9203	-0.222391	0.204608	-0.544071	0.454258	0.0754199	0.449454	-0.257064	-0.686015	0.558811	-0.72179	-2.0961	1	23	AFR	ASW	44	6.5	1	17	14	26		0.9695	0.9679
epp694	Case	Schizophrenia	Caucasian	Non-Hisp./Latino	-0.000552227	3.87e-06	-0.000441973	-0.00111391	-0.000644683	-0.000919793	2.71767e-05	1.64541e-07	8.54316e-05	0.000208933	0.000254876	0.000179306	-0.41632	0.279661	1.00976	-0.802542	-0.231206	-0.256907	-0.208064	-0.0734577	-0.386911	0.500516	0.502347	0.12665	-0.285012	-0.00177053	0.42569	0.720686	1.03617	0.181402	0.141215	0.791782	0	23	EUR	CEU
epp696	Case	Schizoaffective	Caucasian	Non-Hisp./Latino	-0.000598577	2.84e-06	-0.00041933	-0.00102964	-0.000792998	-0.00113422	3.72996e-06	-3.75023e-07	0.000136699	0.000331275	0.000141255	3.89493e-05	-0.430606	0.860609	0.0660071	0.74841	-0.371365	-0.631677	-0.134396	-0.839934	-0.176031	-1.35356	0.932172	-0.0215857	-0.938982	-0.0432978	1.62758	1.1013	-0.366542	-0.484162	-0.509415	0.326861	0	16	EUR	CEU	44	5	4	5	18	13	4	0.01223	0.6382
epp697	Case	Schizoaffective	Caucasian	Non-Hisp./Latino	-0.000620587	2.22e-06	-0.000690395	-0.00170945	-0.00122237	-0.00132342	-1.71742e-05	-9.4749e-07	-0.000133046	-0.00034117	-0.000293744	-0.000164256	-0.411426	0.898541	0.0211817	0.712739	-0.0267485	-0.621414	-0.0307165	0.0351559	0.352438	-1.34797	0.804671	-1.36777	-0.16993	1.23424	1.94325	0.401572	0.0191071	0.644142	0.985655	0.343354	1	23	EUR	CEU	58	7	4.5	3	9	13	0	-0.315	-0.03656
epp700	Case	Schizophrenia	Asian	Non-Hisp./Latino	-0.000537972	4.7e-06	-0.000377391	-0.00100731	-0.000817574	-0.00086107	1.37192e-05	9.07528e-08	0.000165669	0.000208244	6.68773e-05	0.000310244	-0.785224	-2.50909	-0.595121	0.701781	1.88179	-0.487295	-0.648229	-0.139689	-1.62672	-0.20943	-1.56531	0.861755	0.0187544	-0.451278	-0.423229	-0.637811	-0.67685	0.0296617	0.40965	-1.2352	0	24	EAS	CHS	44	6.5	5	7	10	20	1	0.1607	0.656
epp707	Case	Bipolar Disorder	Caucasian	Non-Hisp./Latino	-0.000647693	3.15e-06	-0.000555363	-0.00138771	-0.000808802	-0.00109856	-4.1644e-05	-1.36223e-08	5.64778e-06	-2.0255e-05	0.000118561	4.8471e-05	-0.424672	0.89643	0.106534	0.822766	0.00012867	-0.704548	-0.159698	-5.77e-05	-0.799367	-1.47522	0.706899	-0.886517	-1.06133	-0.342026	1.05641	0.862609	-0.371771	-0.409017	-1.1484	0.161519	1	20	EUR	CEU	68	8	6	8	4	4	3
epp708	Case	Schizoaffective	Caucasian	Hisp./Latino	-0.000590941	3.73e-06	-0.000502631	-0.00132932	-0.000920465	-0.0012338	-3.55169e-05	-5.47523e-07	-7.23213e-06	-5.25218e-05	-8.04324e-05	-0.000186964	-0.306325	-0.328277	1.78268	-2.22745	0.405451	0.960653	0.85834	-0.152712	0.796112	1.5367	-0.501056	0.374758	0.538663	-1.57579	-0.44351	0.140459	2.99628	2.08491	0.301287	0.270891	0	16	AMR	MXL
epp723	Case	Bipolar Disorder	African American	Non-Hisp./Latino	-0.000524885	5.14e-06	-0.000379456	-0.00112488	-0.000558826	-0.000974861	4.9081e-06	6.97304e-07	9.69922e-05	9.4014e-05	0.000260998	3.88668e-05	1.18359	-0.165343	0.0105108	-0.320364	-0.502298	-1.0025	1.11094	0.316826	0.581518	1.01479	-0.338295	0.217149	-0.357001	-1.06316	0.266165	0.240016	-0.213343	0.0529059	0.905327	-0.95776	1	23	AFR	ASW	47	8	5	8	5	9	2	1.052	0.9343
epp737	Case	Schizophrenia	Asian	Hisp./Latino	-0.000555791	3.71e-06	-0.000526839	-0.00123739	-0.000733302	-0.000931297	3.8666e-06	-5.11404e-07	-8.87627e-06	5.88148e-05	0.000146083	0.000180272	-0.508326	-0.747067	1.10996	-1.25766	-1.46567	0.0775715	0.570111	-0.398859	0.360156	0.459289	-0.899145	1.00727	1.23241	-1.0271	-0.00405098	0.389558	1.81543	1.73375	-0.410302	-1.46776	1	17	AFR	ASW
epp762	Case	Bipolar Disorder	Caucasian	Non-Hisp./Latino	-0.000605851	3.38e-06	-0.000668522	-0.00160933	-0.000851052	-0.00138534	-1.26913e-06	2.04974e-07	-0.000109923	-0.000247271	6.54296e-05	-0.000256512	-0.410469	0.911142	0.116418	0.766249	-0.254914	-1.05866	0.146174	0.0701047	-1.10117	-1.28518	0.505573	-1.49624	-0.927961	-0.628473	1.54816	0.475982	-0.923312	-0.39579	0.622506	1.3902	1	28	EUR	CEU	62	6.5	3	3	5	10	0
epp763	Case	Bipolar Disorder	African American	Hisp./Latino	-0.000523906	5.17e-06	-0.000443757	-0.00114349	-0.000925963	-0.00105324	1.05509e-05	7.10949e-07	4.28349e-05	0.000133455	-2.34707e-05	8.27581e-05	0.583129	-0.388231	1.09348	-1.56919	-0.370494	0.545335	-1.3738	-0.273587	2.73298	0.499433	-1.11687	1.50442	1.19706	0.160844	0.41891	0.989885	1.9177	-0.011821	-0.0277454	-0.159989	1	24	AFR	ASW	47	5	2	3	5	19	2	2.822	2.178
epp773	Case	Schizoaffective	Multiple/Unknown	Non-Hisp./Latino	-0.000509875	4.06e-06	-0.000383163	-0.00113706	-0.000853808	-0.00111129	2.42177e-05	-2.82163e-07	0.000100069	8.70913e-05	-2.20052e-05	-6.48942e-05	1.33499	0.0727354	-0.358408	0.182172	-0.222228	-1.0618	0.797249	-0.439528	0.128036	0.117897	-0.226238	-0.0170292	-0.474809	0.992598	0.40813	0.670667	-0.167039	-0.168164	-1.30204	0.193858	0	18	AFR	ASW
epp774	Case	Schizoaffective	Hawaiian/Pac. Is.	Hisp./Latino	-0.000548998	3.46e-06	-0.000476922	-0.00134562	-0.000835105	-0.000978821	-1.80298e-06	-1.01359e-06	1.87911e-05	-5.27513e-05	-7.92318e-06	5.30833e-05	-0.429347	-0.652199	2.57712	-3.23098	-0.172909	-0.0477169	0.553191	0.870791	0.747482	0.897086	-1.44341	2.30408	2.21457	-1.02151	-0.344919	1.42923	3.57352	2.23838	0.121019	-0.844206	0	22	AMR	MXL	48	7.5	6	5	9	7	0	3.1854	0.46647
epp776	Case	Bipolar Disorder	Caucasian	Non-Hisp./Latino	-0.000607657	3.04e-06	-0.00044455	-0.00117923	-0.000530702	-0.000724423	-7.03925e-06	-1.94293e-07	0.000108339	0.000187095	0.000389382	0.000419767	-0.31963	0.830585	-0.297248	0.611201	0.259803	0.620677	0.387229	0.400535	0.632971	-0.973657	0.0953615	-0.689114	-0.000809691	1.84599	-1.27309	-0.982074	0.218582	-0.400753	-0.413456	1.24745	0	22	EUR	CEU	38	5	4				5
epp786	Case	Schizoaffective	Caucasian	Non-Hisp./Latino	-0.000572781	3.8e-06	-0.00047927	-0.00130521	-0.000968568	-0.00115156	3.28492e-05	6.55595e-07	8.51001e-05	7.64442e-05	-4.2068e-05	-5.61808e-06	-0.413751	0.904219	-0.0138229	0.650166	0.055523	-0.704026	-0.199129	0.685061	-0.541937	-1.78724	0.967677	-1.88467	-1.63426	-0.203291	1.607	0.315963	-0.2881	-1.25915	-1.45873	0.552674	1	22	EUR	CEU								-0.34814	-0.19363
epp787	Case	Schizophrenia	Caucasian	Hisp./Latino	-0.000569542	4.37e-06	-0.000394449	-0.00113424	-0.000753329	-0.00101544	-2.48914e-07	3.85765e-07	0.000120702	0.000173942	9.95573e-05	1.21653e-05	-0.383985	-0.131443	1.39451	-1.56664	0.267558	0.540531	0.738141	1.42499	-0.0324199	1.15264	-0.459394	0.794323	0.993474	-1.28557	-0.607829	1.71057	2.28117	1.15721	0.961625	0.170537	1	17	AMR	MXL	31	4	7.5	7	26	19	7	1.9169	0.9179
epp790	Case	Schizophrenia	Multiple/Unknown	Hisp./Latino	-0.000589268	3.05e-06	-0.000479946	-0.00159322	-0.000997036	-0.00131721	1.17557e-05	-1.58664e-07	6.6511e-05	-0.000236915	-4.57874e-05	-0.000163903	-0.347303	0.851563	-0.0733327	0.75938	0.00865793	0.98446	-0.421582	-0.0353711	0.807925	0.225039	-0.248854	-0.077045	0.256715	1.30787	0.340591	-0.59298	-0.520078	0.43994	1.50955	-0.0650202	1	24	EUR	IBS	63	6.5	5	11	9	6	4	-0.52761	0.50788
epp791	Case	Schizoaffective	African American	Non-Hisp./Latino	-0.000481454	5.05e-06	-0.000444915	-0.00115507	-0.000790827	-0.00114504	-6.02292e-07	-2.1333e-07	-1.27494e-05	-2.26217e-05	3.17608e-05	-0.000117721	2.80656	-0.563223	-0.57119	-0.123415	-0.155896	-0.500115	-0.901195	-1.35146	-0.5306	0.776538	0.455396	1.19591	-0.943027	0.591003	-0.287895	0.104007	-0.541957	-0.593579	0.137912	-0.82064	0	25	AFR	ASW
epp793	Case	Schizophrenia	Caucasian	Hisp./Latino	-0.000570931	3.92e-06	-0.000565992	-0.00130807	-0.000546131	-0.000940272	-2.29044e-06	-1.20148e-07	-5.78409e-05	-1.56443e-05	0.00029686	0.000117692	-0.394832	-0.0884888	1.40842	-1.5	0.283735	1.11585	1.51414	-0.26826	0.885962	1.00052	-1.2476	0.859025	1.05878	0.444564	-0.467615	-0.156276	1.07274	0.982455	0.145361	-0.00536666	1	20	AFR	ASW
epp799	Case	Schizophrenia	African American	Non-Hisp./Latino	-0.000474151	5.89e-06	-0.000402316	-0.00103876	-0.000736724	-0.000998979	2.4816e-05	9.23073e-07	5.29484e-05	0.000139468	0.000117103	7.71127e-05	2.31292	-0.375908	-0.522987	-0.0580311	-0.271303	-0.400315	-1.26706	-1.48177	-0.597376	-0.0660034	-0.0424043	0.368031	-0.665552	0.0930747	0.0997734	0.360041	-1.3295	0.626278	0.269385	-0.875041	1	15	AFR	ASW	63	7.5	7	5	14	9	7
epp800	Case	Schizophrenia	Caucasian	Non-Hisp./Latino	-0.000618058	3.75e-06	-0.000619688	-0.00125821	-0.000797493	-0.00116693	-1.68168e-05	5.76613e-07	-6.65956e-05	9.64214e-05	0.000138597	-1.86896e-05	-0.419845	0.881774	0.0529132	0.751411	-0.225345	-1.05286	-0.409749	-0.110666	-0.264278	-0.572792	0.999954	-0.495069	-0.222492	-0.00526311	0.185407	1.48852	-0.0447146	0.194356	0.335678	1.2192	0	15	EUR	CEU	68	8	7	5	4	9	1.5	0.4426	0.92284
epp802	Case	Schizoaffective	Caucasian	Non-Hisp./Latino	-0.000599963	3.39e-06	-0.000553568	-0.00140653	-0.00123799	-0.00134216	3.09579e-06	2.39738e-07	-1.03908e-06	-4.65914e-05	-0.000315009	-0.000221361	-0.401102	0.895598	0.126309	0.718914	-0.016924	-0.686876	0.0655445	0.792523	0.291756	-0.419776	1.10156	-1.02508	-1.10213	-0.125361	1.47862	0.4621	-0.347583	-0.0172215	0.719988	-0.52928	1	38	EUR	CEU	45	5	2	10	5	20	3.5
epp803	Case	Schizoaffective	Am. Indian/Alask.	Hisp./Latino	-0.000560241	4.88e-06	-0.000533277	-0.00137847	-0.00103707	-0.00117748	1.1368e-05	9.37813e-07	-1.50008e-05	-5.65601e-05	-0.000169981	-0.000118597	-0.388603	-0.0212701	1.51704	-1.53738	-0.209398	0.534846	0.563002	0.867309	0.375756	0.581514	-0.595703	1.23333	0.415925	-1.62277	0.113019	0.0764176	1.81331	2.13745	-0.19696	0.0944053	1	19	AFR	ASW	21	3	3.5	13	24	13	16	0.80727	0.75735
epp806	Case	Bipolar Disorder	Caucasian	Non-Hisp./Latino	-0.000581964	3.07e-06	-0.000494349	-0.00157111	-0.000906158	-0.00102504	1.78334e-05	-1.34642e-07	5.41297e-05	-0.000226995	2.3309e-05	0.000114015	-0.415044	0.863332	-0.0130545	0.708225	0.0149766	-0.708781	-0.19483	-0.269203	-0.239853	-0.13668	0.656531	-1.21415	0.61854	-0.656744	1.2306	0.494361	-0.457109	1.03846	-0.194001	-0.0460769	1	22	EUR	CEU	57	8	2.5	6	5	7	4.5	1.5002	1.123
epp810	Case	Schizoaffective	African American	Non-Hisp./Latino	-0.000530003	4.05e-06	-0.000574743	-0.00160801	-0.000746214	-0.000923618	6.319e-06	-2.42674e-07	-8.31124e-05	-0.000369142	0.000129136	0.000155141	1.30171	0.0817528	-0.336518	0.238231	-0.206801	-1.14084	-0.893891	-0.517597	-1.0525	-0.0349837	-0.461414	0.519863	0.447237	0.282555	-0.146653	0.0465474	-0.17014	-0.49607	0.162297	-0.993776	1	20	AFR	ASW
epp815	Case	Bipolar Disorder	Am. Indian/Alask.	Hisp./Latino	-0.000544735	4.39e-06	-0.000496159	-0.00120587	-0.00091391	-0.00100254	-8.76624e-06	-4.3191e-07	3.1646e-06	0.000103587	-9.9956e-05	6.77074e-05	-0.464896	-0.967107	3.37996	-4.46971	-0.47007	-0.760494	-0.104	-0.100831	-0.61787	-1.41085	0.631564	-1.73305	-1.28714	2.08669	-1.39349	-2.93704	-2.03126	0.0452049	-1.08514	-0.878918	1	20	AMR	PEL		8.5	7	3	4	13	0
epp817	Case	Bipolar Disorder	African American	Non-Hisp./Latino	-0.000475048	4.8e-06	-0.000404928	-0.00107123	-0.000895538	-0.00115679	2.22893e-05	-2.41766e-07	3.70162e-05	7.21697e-05	-0.000112443	-0.000153482	2.27157	-0.398035	-0.56239	-0.100144	-0.39333	-0.308052	1.37883	-1.72572	-0.337179	0.768545	0.202003	1.19372	-1.18611	0.975477	0.5833	0.754347	-0.975694	-0.29382	0.190631	1.83514	0	30	AFR	ASW	38	6	4	6	15	16	6.5
epp818	Case	Schizophrenia	Multiple/Unknown	Non-Hisp./Latino	-0.000566328	3.9e-06	-0.000595257	-0.00135184	-0.000986531	-0.00126178	1.00392e-05	2.05563e-07	-6.41914e-05	-6.27539e-05	-0.000102557	-0.000153232	-0.194528	0.00378622	-0.176341	0.54641	0.405041	-1.06906	0.553073	0.233809	0.50864	0.245612	0.960009	-0.887271	-0.0110864	0.907808	0.0334958	-0.393543	-0.0804299	0.399344	0.0764457	1.04746	1	17	EUR	CEU	50	7.5	5	5	12	11	0	3.8874	1.3394
epp820	Case	Schizophrenia	Caucasian	Non-Hisp./Latino	-0.000610762	2.42e-06	-0.000768922	-0.00139892	-0.000982663	-0.00112453	-9.19069e-06	-7.89388e-07	-0.000213711	-4.44705e-05	-6.38582e-05	1.20431e-05	-0.42672	0.868579	0.118573	0.652228	-0.151985	-1.23865	-0.0398403	-0.18609	-0.928293	-1.05987	1.03514	-1.30665	-1.92187	-0.366476	0.860597	-0.265579	-0.233139	0.565618	-0.0785741	0.59453	1	33	EUR	CEU	38	6	8.5	5	31	8	1	0.13596	0.62459
uhr087	Case	Schizophrenia	Multiple/Unknown	Non-Hisp./Latino	-0.000542266	3.76e-06	-0.000470591	-0.00122555	-0.000900788	-0.000976764	2.90423e-05	-1.39398e-07	6.30725e-05	8.95183e-05	5.37696e-05	0.000187442	-0.586036	-0.779577	-0.0169984	0.451771	-3.60716	0.481473	0.134708	-0.221335	1.1813	1.39514	2.15056	-1.04469	-0.654609	-0.465151	0.614712	-0.0880997	-0.264015	-0.185136	-1.48472	-0.352658	1	20	EUR	CEU	60			4	15	8	8	0.3714	0.9038
uhr088	Case	Schizophrenia	Multiple/Unknown	Non-Hisp./Latino	-0.000565188	4.1e-06	-0.000370739	-0.00137021	-0.000769394	-0.00107348	-5.66375e-06	2.15905e-07	0.000142438	-7.92229e-05	0.000121574	1.58064e-05	0.756988	0.362759	-0.305503	0.427069	-0.493295	-0.574344	-0.214438	0.423742	0.0540769	-0.204557	0.156137	-0.441004	-0.186618	-0.291588	0.486839	0.602906	-0.795952	0.0428375	1.05728	0.0383484	1	12	EUR	CEU	47	6	5					0.3452	1.135
uhr121	Case	Schizoaffective	African American	Non-Hisp./Latino	-0.00048877	4.98e-06	-0.000406651	-0.0010828	-0.000714172	-0.000843653	-1.29083e-05	-3.31706e-07	2.05598e-05	5.46977e-05	9.97162e-05	0.00016113	2.88808	-0.673564	-0.761485	-0.321358	-0.438197	-0.03439	-0.428069	-0.201686	0.594737	1.23743	-0.542034	0.901163	-0.769618	0.807648	-0.135908	-0.316146	0.0854767	-0.31208	2.62425	-2.44601	0	12	AFR	ASW	63	6.5	5.5					0.6409	-2.812
uhr134	Case	Schizoaffective	Multiple/Unknown	Hisp./Latino	-0.000536012	4.57e-06	-0.000544555	-0.00127707	-0.00103794	-0.00131035	2.38699e-05	3.9486e-07	-2.06869e-05	-2.43018e-05	-0.000173501	-0.000213347	-0.570029	-1.10017	0.158457	-0.412313	1.6519	-0.643823	0.121632	0.823827	0.230055	1.0716	0.535896	-0.44929	-0.0146852	-0.855428	0.602248	0.606614	-0.0672012	-0.401569	-1.32923	0.00171195	1	14	EAS	KHV	70	6	5	10	4	6	2	2.282	2.339
uhr145	Case	Schizoaffective	Multiple/Unknown	Non-Hisp./Latino	-0.000515305	4.87e-06	-0.000487298	-0.00105452	-0.000664954	-0.000937513	-2.07602e-05	-2.28407e-07	-4.2155e-05	0.000105205	0.000123275	5.67459e-05	2.53759	-0.447357	-0.562396	-0.0768185	-0.313434	-0.0286399	0.867281	-0.531742	-0.362907	0.0844858	-0.519959	0.855584	-0.226428	-0.36869	-0.493492	-0.776544	-0.468263	0.211236	-0.408838	-0.58992	1	14	AFR	ASW	53	5	4	5	4	15	7
uhr152	Case	Bipolar Disorder	Multiple/Unknown	Multiple/Unknown	-0.000559434	3.37e-06	-0.00042221	-0.0013652	-0.000975647	-0.00110806	4.41384e-05	2.20238e-07	0.000129685	-2.63111e-06	-4.83799e-05	2.04902e-06	-0.366676	0.885188	0.00406591	0.775742	-0.169711	-0.0411619	0.108625	1.06432	0.132942	-0.0674696	1.21411	-0.623147	0.605715	-1.3337	0.116908	-0.169051	-0.688056	0.135284	0.468094	1.31525	1	12	EUR	CEU	47	5	7
[truncated: 15 more columns]
